# Supplementary material for: Exploring the causal relationship between body mass index and keratoconus: a Mendelian randomization study
Source: Front Med (Lausanne). 2024 Jul 10;11:1402108. doi: 10.3389/fmed.2024.1402108 (PMC11266172; doi:10.3389/fmed.2024.1402108)
Supplement: Supplementary file 1 [file Table_1.XLSX]

## Sheet: Sheet1
Supplementary materials 1. Detailed information of instrumental vatiables used in MR analyses
Exposure(ID)	Outcome(ID)	SNP	chr	Exposure							Outcome
				pos	effect allele	other allele	eaf	β	SE	pval	pos	effect allele	other allele	eaf	β	SE	pval
Body mass index (ebi-a-GCST006368)	Keratoconus(GWAS Catalog)	rs10063334	5	112760874	C	T	0.097	0.0265	0.00441	1.89998e-09		C	T	0.3129	-0.0044	0.0296	0.881831
Body mass index (ebi-a-GCST006368)	Keratoconus(GWAS Catalog)	rs10132280	14	25928179	A	C	0.3221	-0.0218	0.00279	6.20012e-15		A	C	0.3968	0.0258	0.0255	0.311651
Body mass index (ebi-a-GCST006368)	Keratoconus(GWAS Catalog)	rs10182181	2	25150296	G	A	0.4908	0.0312	0.00252	3.19963e-35		G	A	0.5645	0.0202	0.0242	0.403881
Body mass index (ebi-a-GCST006368)	Keratoconus(GWAS Catalog)	rs10192119	2	164581241	G	T	0.2086	0.018	0.00325	2.80001e-08		G	T	0.3106	-0.0084	0.0301	0.780191
Body mass index (ebi-a-GCST006368)	Keratoconus(GWAS Catalog)	rs10460960	3	42308735	A	G	0.9015	0.0247	0.00384	1.29999e-10		A	G	0.5364	0.006	0.0346	0.862329
Body mass index (ebi-a-GCST006368)	Keratoconus(GWAS Catalog)	rs10499694	7	50614173	G	A	0.5014	-0.0139	0.00252	3.59998e-08		G	A	0.6541	0.004	0.0237	0.865973
Body mass index (ebi-a-GCST006368)	Keratoconus(GWAS Catalog)	rs10733682	9	129460914	G	A	0.5536	-0.0189	0.00264	7.50067e-13		G	A	0.572	-0.0107	0.0239	0.654371
Body mass index (ebi-a-GCST006368)	Keratoconus(GWAS Catalog)	rs10742752	11	45438374	C	T	0.6374	0.015	0.00255	3.89996e-09		C	T	0.4412	0.0351	0.0258	0.173683
Body mass index (ebi-a-GCST006368)	Keratoconus(GWAS Catalog)	rs10840100	11	8669437	G	A	0.691	0.0176	0.00255	5.10035e-12		G	A	0.5421	0.0006	0.025	0.980853
Body mass index (ebi-a-GCST006368)	Keratoconus(GWAS Catalog)	rs10866869	8	28059607	G	A	0.9	-0.0281	0.00475	3.50002e-09		G	A	0.5544	-0.0094	0.0368	0.798387
Body mass index (ebi-a-GCST006368)	Keratoconus(GWAS Catalog)	rs10909880	1	2727804	T	C	0.4603	-0.0151	0.00264	1e-08		T	C	0.5837	-0.0202	0.0248	0.415349
Body mass index (ebi-a-GCST006368)	Keratoconus(GWAS Catalog)	rs10920678	1	190239907	G	A	0.5988	-0.0165	0.00253	6.79986e-11		G	A	0.4092	-0.0001	0.0239	0.996662
Body mass index (ebi-a-GCST006368)	Keratoconus(GWAS Catalog)	rs10929925	2	6155557	A	C	0.3794	-0.0142	0.00252	1.79999e-08		A	C	0.3177	0.0002	0.0237	0.993267
Body mass index (ebi-a-GCST006368)	Keratoconus(GWAS Catalog)	rs10938397	4	45182527	G	A	0.427	0.0367	0.00253	1.39991e-47		G	A	0.5936	0.0721	0.0238	0.0024503
Body mass index (ebi-a-GCST006368)	Keratoconus(GWAS Catalog)	rs10968576	9	28414339	G	A	0.2912	0.0254	0.00271	6.4998e-21		G	A	0.4805	0.0106	0.0267	0.691365
Body mass index (ebi-a-GCST006368)	Keratoconus(GWAS Catalog)	rs11057405	12	122781897	A	G	0.0897	-0.0293	0.00464	2.90001e-10		A	G	0.1931	-0.1324	0.0498	0.0078458
Body mass index (ebi-a-GCST006368)	Keratoconus(GWAS Catalog)	rs1106908	17	34942595	A	G	0.4485	-0.0179	0.00253	1.59993e-12		A	G	0.6015	-0.0014	0.024	0.953483
Body mass index (ebi-a-GCST006368)	Keratoconus(GWAS Catalog)	rs11081818	18	31251088	A	G	0.4379	0.0164	0.00283	6.4e-09		A	G	0.6002	0.0403	0.0236	0.0877056
Body mass index (ebi-a-GCST006368)	Keratoconus(GWAS Catalog)	rs11165643	1	96924097	T	C	0.5786	0.0186	0.00254	2.60016e-13		T	C	0.4823	0.0187	0.0242	0.439684
Body mass index (ebi-a-GCST006368)	Keratoconus(GWAS Catalog)	rs11170468	12	39430048	C	A	0.1981	-0.017	0.00298	1.2e-08		C	A	0.3798	-0.0189	0.0303	0.532784
Body mass index (ebi-a-GCST006368)	Keratoconus(GWAS Catalog)	rs11611246	12	939480	T	G	0.1809	0.0224	0.00318	1.80011e-12		T	G	0.4413	0.039	0.0295	0.186157
Body mass index (ebi-a-GCST006368)	Keratoconus(GWAS Catalog)	rs11655589	17	61608163	G	A	0.3145	0.0149	0.00271	4.20001e-08		G	A	0.5271	0.012	0.0252	0.633939
Body mass index (ebi-a-GCST006368)	Keratoconus(GWAS Catalog)	rs11709077	3	12336507	A	G	0.0855	0.0244	0.00382	1.7e-10		A	G	0.3674	-0.0577	0.0388	0.136985
Body mass index (ebi-a-GCST006368)	Keratoconus(GWAS Catalog)	rs11727676	4	145659064	C	T	0.0776	-0.0287	0.00495	7.19996e-09		C	T	0.1969	0.0154	0.0509	0.76223
Body mass index (ebi-a-GCST006368)	Keratoconus(GWAS Catalog)	rs118067556	10	63136165	T	C	0.6833	-0.0435	0.00747	5.60003e-09		T	C	0.4891	0.0035	0.0704	0.960349
Body mass index (ebi-a-GCST006368)	Keratoconus(GWAS Catalog)	rs11851122	14	94076978	G	A	0.4204	0.0185	0.00298	5.39995e-10		G	A	0.4638	-0.067	0.0262	0.0105503
Body mass index (ebi-a-GCST006368)	Keratoconus(GWAS Catalog)	rs12220375	10	104901491	C	T	0.0721	0.0333	0.00425	5.10035e-15		C	T	0.4488	0.041	0.0382	0.283137
Body mass index (ebi-a-GCST006368)	Keratoconus(GWAS Catalog)	rs12286929	11	115022404	G	A	0.4561	0.0206	0.00254	5.50047e-16		G	A	0.5706	-0.0034	0.0245	0.889628
Body mass index (ebi-a-GCST006368)	Keratoconus(GWAS Catalog)	rs12352785	9	6956850	C	A	0.7344	-0.018	0.00273	5.00035e-11		C	A	0.5673	0.0159	0.0274	0.561718
Body mass index (ebi-a-GCST006368)	Keratoconus(GWAS Catalog)	rs12429545	13	54102206	A	G	0.1135	0.0324	0.00374	4.60045e-18		A	G	0.4286	0.0386	0.0342	0.259043
Body mass index (ebi-a-GCST006368)	Keratoconus(GWAS Catalog)	rs12887636	14	29702590	G	T	0.3229	-0.017	0.00268	2.19999e-10		G	T	0.5036	0.01	0.0258	0.698314
Body mass index (ebi-a-GCST006368)	Keratoconus(GWAS Catalog)	rs12939549	17	78611724	G	A	0.4448	-0.0169	0.00253	2.60016e-11		G	A	0.4895	0.0074	0.0239	0.756847
Body mass index (ebi-a-GCST006368)	Keratoconus(GWAS Catalog)	rs13021737	2	632348	G	A	0.8627	0.0578	0.00329	3.80014e-69		G	A	0.6238	0.0051	0.0321	0.873765
Body mass index (ebi-a-GCST006368)	Keratoconus(GWAS Catalog)	rs13107325	4	103188709	T	C	0.1015	0.0507	0.00536	3.19963e-21		T	C	0.1201	0.1979	0.0489	5.18705e-05
Body mass index (ebi-a-GCST006368)	Keratoconus(GWAS Catalog)	rs13191362	6	163033350	G	A	0.1725	-0.0251	0.00395	2.1e-10		G	A	0.3422	0.0103	0.0392	0.792739
Body mass index (ebi-a-GCST006368)	Keratoconus(GWAS Catalog)	rs1396141	2	41673745	T	C	0.6207	0.0168	0.00295	1.2e-08		T	C	0.4835	-0.0565	0.0251	0.0243858
Body mass index (ebi-a-GCST006368)	Keratoconus(GWAS Catalog)	rs1436351	3	104617973	T	G	0.7282	0.0164	0.0029	1.40001e-08		T	G	0.6319	-0.03	0.0274	0.273565
Body mass index (ebi-a-GCST006368)	Keratoconus(GWAS Catalog)	rs1441264	13	79580919	A	G	0.5688	0.0183	0.0026	2.09991e-12		A	G	0.4224	0.023	0.0254	0.365194
Body mass index (ebi-a-GCST006368)	Keratoconus(GWAS Catalog)	rs1561589	10	126695673	A	G	0.3438	0.0167	0.0027	6.59994e-10		A	G	0.4666	-0.0158	0.0241	0.51208
Body mass index (ebi-a-GCST006368)	Keratoconus(GWAS Catalog)	rs17024393	1	110154688	C	T	0.0368	0.0534	0.00742	6.4003e-13		C	T	0.4229	0.0983	0.0743	0.18583
Body mass index (ebi-a-GCST006368)	Keratoconus(GWAS Catalog)	rs17066856	18	58049656	C	T	0.127	-0.0354	0.00432	2.70023e-16		C	T	0.2732	0.0109	0.0356	0.759468
Body mass index (ebi-a-GCST006368)	Keratoconus(GWAS Catalog)	rs17203016	2	208255518	G	A	0.1908	0.0197	0.00324	1.09999e-09		G	A	0.3688	-0.0003	0.032	0.99252
Body mass index (ebi-a-GCST006368)	Keratoconus(GWAS Catalog)	rs17405819	8	76806584	C	T	0.3477	-0.0246	0.0027	9.20026e-20		C	T	0.4761	0.0214	0.0267	0.422843
Body mass index (ebi-a-GCST006368)	Keratoconus(GWAS Catalog)	rs17759796	22	22190163	A	C	0.1333	0.0202	0.00363	2.5e-08		A	C	0.3608	-0.0312	0.0343	0.363022
Body mass index (ebi-a-GCST006368)	Keratoconus(GWAS Catalog)	rs1819844	12	68205604	G	A	0.8289	-0.0188	0.0032	4.39997e-09		G	A	0.5919	0.0366	0.0314	0.243774
Body mass index (ebi-a-GCST006368)	Keratoconus(GWAS Catalog)	rs188275	5	107323016	C	A	0.6438	-0.0214	0.00379	1.5e-08		C	A	0.4497	0.029	0.0319	0.363302
Body mass index (ebi-a-GCST006368)	Keratoconus(GWAS Catalog)	rs1928295	9	120378483	C	T	0.4305	-0.0163	0.00252	1.09999e-10		C	T	0.6062	0.0535	0.0236	0.0233933
Body mass index (ebi-a-GCST006368)	Keratoconus(GWAS Catalog)	rs197374	1	112289983	T	C	0.445	0.0163	0.00288	1.6e-08		T	C	0.4708	-0.0136	0.0244	0.57727
Body mass index (ebi-a-GCST006368)	Keratoconus(GWAS Catalog)	rs2062332	8	9980024	A	G	0.4289	0.0147	0.00254	7.90005e-09		A	G	0.4128	-0.0497	0.0274	0.069698
Body mass index (ebi-a-GCST006368)	Keratoconus(GWAS Catalog)	rs2112347	5	75015242	G	T	0.378	-0.027	0.00254	2.99985e-26		G	T	0.2656	-0.0124	0.024	0.605389
Body mass index (ebi-a-GCST006368)	Keratoconus(GWAS Catalog)	rs2145272	20	6626218	A	G	0.648	0.0175	0.00268	6.29941e-11		A	G	0.4428	0.0079	0.0241	0.743062
Body mass index (ebi-a-GCST006368)	Keratoconus(GWAS Catalog)	rs215607	7	32338337	A	G	0.798	-0.0236	0.0037	2e-10		A	G	0.5415	0.038	0.0282	0.177814
Body mass index (ebi-a-GCST006368)	Keratoconus(GWAS Catalog)	rs2196618	8	85089437	G	A	0.752	0.0186	0.00325	9.90011e-09		G	A	0.478	0.0229	0.0272	0.399837
Body mass index (ebi-a-GCST006368)	Keratoconus(GWAS Catalog)	rs2216931	2	181599070	A	C	0.6578	0.0204	0.00303	1.69981e-11		A	C	0.4609	0.0211	0.0262	0.420621
Body mass index (ebi-a-GCST006368)	Keratoconus(GWAS Catalog)	rs2270204	9	131042734	G	T	0.2998	0.0177	0.00302	4.49997e-09		G	T	0.416	-0.0159	0.0264	0.546993
Body mass index (ebi-a-GCST006368)	Keratoconus(GWAS Catalog)	rs2287019	19	46202172	T	C	0.1645	-0.0314	0.00347	1.29987e-19		T	C	0.432	0.0018	0.0308	0.953397
Body mass index (ebi-a-GCST006368)	Keratoconus(GWAS Catalog)	rs2365389	3	61236462	T	C	0.3779	-0.0201	0.00255	3.40017e-15		T	C	0.2977	-0.0301	0.0256	0.239682
Body mass index (ebi-a-GCST006368)	Keratoconus(GWAS Catalog)	rs2372716	12	99573426	T	C	0.7773	-0.0167	0.00301	3.09999e-08		T	C	0.6646	-0.0004	0.0312	0.989771
Body mass index (ebi-a-GCST006368)	Keratoconus(GWAS Catalog)	rs2481665	1	62594677	C	T	0.3986	-0.0182	0.00257	1.39991e-12		C	T	0.5521	-0.0037	0.0251	0.882808
Body mass index (ebi-a-GCST006368)	Keratoconus(GWAS Catalog)	rs2528531	7	93236510	C	A	0.3251	0.0172	0.003	1.09999e-08		C	A	0.5654	-0.0329	0.0255	0.196983
Body mass index (ebi-a-GCST006368)	Keratoconus(GWAS Catalog)	rs2759315	15	81009646	A	C	0.5095	0.0185	0.00282	5.19996e-11		A	C	0.5424	0.013	0.0254	0.608783
Body mass index (ebi-a-GCST006368)	Keratoconus(GWAS Catalog)	rs2820311	1	201841476	G	A	0.2898	0.0282	0.00306	2.60016e-20		G	A	0.5078	-0.0276	0.0259	0.286588
Body mass index (ebi-a-GCST006368)	Keratoconus(GWAS Catalog)	rs2836754	21	40291740	C	T	0.6314	0.0169	0.00259	7.39946e-11		C	T	0.7232	-0.0075	0.0246	0.760459
Body mass index (ebi-a-GCST006368)	Keratoconus(GWAS Catalog)	rs2862996	11	43653833	T	G	0.7234	-0.0179	0.00271	4.30031e-11		T	G	0.4895	-0.024	0.0253	0.342816
Body mass index (ebi-a-GCST006368)	Keratoconus(GWAS Catalog)	rs2890652	2	142959931	C	T	0.1332	0.0243	0.00389	3.89996e-10		C	T	0.4052	0.0887	0.0321	0.00572307
Body mass index (ebi-a-GCST006368)	Keratoconus(GWAS Catalog)	rs29941	19	34309532	G	A	0.662	0.0161	0.00269	2.5e-09		G	A	0.491	-0.0078	0.0252	0.756923
Body mass index (ebi-a-GCST006368)	Keratoconus(GWAS Catalog)	rs3026101	17	5280440	C	T	0.2503	0.0197	0.00269	2.70023e-13		C	T	0.5302	-0.022	0.0252	0.382654
Body mass index (ebi-a-GCST006368)	Keratoconus(GWAS Catalog)	rs3101336	1	72751185	C	T	0.6498	0.032	0.00256	7.39946e-36		C	T	0.4415	-0.0788	0.0241	0.00107658
Body mass index (ebi-a-GCST006368)	Keratoconus(GWAS Catalog)	rs3127553	1	49438005	A	G	0.626	-0.0213	0.0026	2.90001e-16		A	G	0.4342	0.0684	0.0256	0.00754287
Body mass index (ebi-a-GCST006368)	Keratoconus(GWAS Catalog)	rs34811474	4	25408838	A	G	0.6013	-0.0203	0.00337	1.6e-09		A	G	0.3516	0.0082	0.0345	0.812128
Body mass index (ebi-a-GCST006368)	Keratoconus(GWAS Catalog)	rs34976806	5	95866511	T	C	0.4588	-0.0172	0.0028	7.29995e-10		T	C	0.4273	0.0407	0.024	0.0899174
Body mass index (ebi-a-GCST006368)	Keratoconus(GWAS Catalog)	rs3764400	17	46123932	C	T	0.1571	0.027	0.00374	6.00067e-13		C	T	0.3672	-0.0521	0.0364	0.152339
Body mass index (ebi-a-GCST006368)	Keratoconus(GWAS Catalog)	rs3817334	11	47650993	T	C	0.4323	0.0232	0.00254	6.29941e-20		T	C	0.5717	-0.0186	0.0244	0.445884
Body mass index (ebi-a-GCST006368)	Keratoconus(GWAS Catalog)	rs4130548	1	78463868	C	T	0.3907	0.0222	0.00271	2.39994e-16		C	T	0.4752	-0.0349	0.0271	0.197808
Body mass index (ebi-a-GCST006368)	Keratoconus(GWAS Catalog)	rs4671328	2	58935282	G	T	0.5486	-0.0243	0.00281	4.90004e-18		G	T	0.3864	-0.0618	0.0246	0.0119983
Body mass index (ebi-a-GCST006368)	Keratoconus(GWAS Catalog)	rs4715213	6	50911091	T	C	0.1233	0.0402	0.00326	8.69961e-35		T	C	0.445	0.18	0.0298	1.53858e-09
Body mass index (ebi-a-GCST006368)	Keratoconus(GWAS Catalog)	rs4740619	9	15634326	C	T	0.4732	-0.0159	0.00253	3.59998e-10		C	T	0.429	-0.0384	0.0234	0.100792
Body mass index (ebi-a-GCST006368)	Keratoconus(GWAS Catalog)	rs4757142	11	13325695	A	G	0.6529	0.0193	0.00299	1.2e-10		A	G	0.7242	-0.0371	0.0251	0.139384
Body mass index (ebi-a-GCST006368)	Keratoconus(GWAS Catalog)	rs4788099	16	28855727	G	A	0.3594	0.0289	0.00255	8.99912e-30		G	A	0.5348	-0.0531	0.0253	0.0358333
Body mass index (ebi-a-GCST006368)	Keratoconus(GWAS Catalog)	rs4820408	22	40604945	G	T	0.6435	-0.0163	0.0026	3.29997e-10		G	T	0.4669	-0.0388	0.0252	0.123638
Body mass index (ebi-a-GCST006368)	Keratoconus(GWAS Catalog)	rs4833079	4	38654681	C	T	0.3604	-0.0164	0.00258	2.1e-10		C	T	0.4979	-0.0087	0.0264	0.741743
Body mass index (ebi-a-GCST006368)	Keratoconus(GWAS Catalog)	rs487152	6	160774486	A	C	0.5337	0.0177	0.00252	2.19989e-12		A	C	0.5321	-0.0116	0.0236	0.623055
Body mass index (ebi-a-GCST006368)	Keratoconus(GWAS Catalog)	rs492400	2	219349752	T	C	0.6499	-0.0139	0.00254	4.09996e-08		T	C	0.5153	-0.0312	0.025	0.212031
Body mass index (ebi-a-GCST006368)	Keratoconus(GWAS Catalog)	rs4926726	1	47679486	A	G	0.4615	-0.016	0.0028	1e-08		A	G	0.6737	0.0205	0.0241	0.394979
Body mass index (ebi-a-GCST006368)	Keratoconus(GWAS Catalog)	rs4986044	17	21261560	T	C	0.452	-0.015	0.00272	3.2e-08		T	C	0.3262	-0.0659	0.0251	0.00865223
Body mass index (ebi-a-GCST006368)	Keratoconus(GWAS Catalog)	rs543874	1	177889480	G	A	0.2438	0.0482	0.00317	4.19952e-52		G	A	0.4539	-0.0105	0.0302	0.728079
Body mass index (ebi-a-GCST006368)	Keratoconus(GWAS Catalog)	rs592483	11	69445173	T	C	0.6008	-0.0162	0.00267	1.2e-09		T	C	0.4196	0.038	0.0258	0.140787
Body mass index (ebi-a-GCST006368)	Keratoconus(GWAS Catalog)	rs6091540	20	51087862	T	C	0.2781	-0.0229	0.00282	4.40048e-16		T	C	0.503	-0.0139	0.0264	0.59853
Body mass index (ebi-a-GCST006368)	Keratoconus(GWAS Catalog)	rs6142096	20	32686658	A	G	0.5361	0.0161	0.00282	1.09999e-08		A	G	0.4369	0.0099	0.0256	0.698964
Body mass index (ebi-a-GCST006368)	Keratoconus(GWAS Catalog)	rs6265	11	27679916	T	C	0.1841	-0.0416	0.00316	1.59993e-39		T	C	0.3998	0.0088	0.0314	0.779282
Body mass index (ebi-a-GCST006368)	Keratoconus(GWAS Catalog)	rs6471932	8	62078904	A	T	0.8743	-0.0243	0.0043	1.6e-08		A	T	0.6497	0.0452	0.0409	0.269101
Body mass index (ebi-a-GCST006368)	Keratoconus(GWAS Catalog)	rs6477694	9	111932342	T	C	0.6381	-0.0162	0.00255	2.1e-10		T	C	0.6579	-0.027	0.0253	0.285884
Body mass index (ebi-a-GCST006368)	Keratoconus(GWAS Catalog)	rs6545714	2	59307725	A	G	0.6234	-0.0179	0.00254	1.69981e-12		A	G	0.4359	0.0116	0.0258	0.65299
Body mass index (ebi-a-GCST006368)	Keratoconus(GWAS Catalog)	rs6567160	18	57829135	C	T	0.2651	0.0522	0.00296	6.79986e-70		C	T	0.4912	-0.0254	0.0271	0.34862
Body mass index (ebi-a-GCST006368)	Keratoconus(GWAS Catalog)	rs6569648	6	130349119	T	C	0.7693	-0.0164	0.00299	4.30002e-08		T	C	0.6576	0.0067	0.0305	0.826127
Body mass index (ebi-a-GCST006368)	Keratoconus(GWAS Catalog)	rs6676190	1	151079317	T	C	0.6627	-0.0152	0.00274	2.69998e-08		T	C	0.6021	-0.0038	0.0275	0.890097
Body mass index (ebi-a-GCST006368)	Keratoconus(GWAS Catalog)	rs6713510	2	227034499	A	G	0.4846	0.0156	0.00252	6.19998e-10		A	G	0.5307	0.03	0.0236	0.203662
Body mass index (ebi-a-GCST006368)	Keratoconus(GWAS Catalog)	rs6804842	3	25106437	G	A	0.5756	0.0174	0.00253	5.70033e-12		G	A	0.7011	0.0143	0.0236	0.54456
Body mass index (ebi-a-GCST006368)	Keratoconus(GWAS Catalog)	rs6864049	5	124330522	G	A	0.4715	0.014	0.00254	3.79997e-08		G	A	0.4042	-0.0119	0.0242	0.622906
Body mass index (ebi-a-GCST006368)	Keratoconus(GWAS Catalog)	rs6870983	5	87697533	T	C	0.1898	-0.0202	0.00296	8.69961e-12		T	C	0.5553	0.0522	0.0276	0.0585837
Body mass index (ebi-a-GCST006368)	Keratoconus(GWAS Catalog)	rs687339	3	135932359	T	C	0.7693	0.0167	0.00306	4.70002e-08		T	C	0.5032	0.0413	0.0287	0.150144
Body mass index (ebi-a-GCST006368)	Keratoconus(GWAS Catalog)	rs7138803	12	50247468	A	G	0.4163	0.0274	0.00255	6.09958e-27		A	G	0.545	0.0184	0.0248	0.458126
Body mass index (ebi-a-GCST006368)	Keratoconus(GWAS Catalog)	rs7143963	14	103304425	T	C	0.1567	0.0209	0.00321	8.19974e-11		T	C	0.2885	0.0002	0.0305	0.994768
Body mass index (ebi-a-GCST006368)	Keratoconus(GWAS Catalog)	rs7144011	14	79940383	T	G	0.2512	0.0288	0.00312	2.99985e-20		T	G	0.4249	-0.0189	0.0311	0.543375
Body mass index (ebi-a-GCST006368)	Keratoconus(GWAS Catalog)	rs7161194	14	101529005	G	A	0.6468	-0.0185	0.00307	1.5e-09		G	A	0.5383	-0.0295	0.0265	0.265619
Body mass index (ebi-a-GCST006368)	Keratoconus(GWAS Catalog)	rs7193901	16	20263764	C	T	0.652	-0.0207	0.00371	2.69998e-08		C	T	0.3612	0.0498	0.0311	0.109314
Body mass index (ebi-a-GCST006368)	Keratoconus(GWAS Catalog)	rs7239883	18	40147671	A	G	0.6656	-0.0158	0.00255	6.80002e-10		A	G	0.4327	0.0158	0.0256	0.537111
Body mass index (ebi-a-GCST006368)	Keratoconus(GWAS Catalog)	rs749671	16	31088347	A	G	0.386	-0.018	0.00256	1.80011e-12		A	G	0.5145	0.0433	0.0258	0.0932896
Body mass index (ebi-a-GCST006368)	Keratoconus(GWAS Catalog)	rs756717	16	72996162	A	G	0.3933	-0.0149	0.00266	2.39999e-08		A	G	0.5621	0.0396	0.0259	0.126275
Body mass index (ebi-a-GCST006368)	Keratoconus(GWAS Catalog)	rs7580766	2	42939351	G	A	0.6282	0.0155	0.00282	4.30002e-08		G	A	0.4349	-0.0681	0.0263	0.00961563
Body mass index (ebi-a-GCST006368)	Keratoconus(GWAS Catalog)	rs758747	16	3627358	T	C	0.2773	0.0182	0.00301	1.5e-09		T	C	0.4297	0.0137	0.0269	0.610546
Body mass index (ebi-a-GCST006368)	Keratoconus(GWAS Catalog)	rs7599312	2	213413231	A	G	0.2786	-0.0214	0.00283	4.40048e-14		A	G	0.5103	-0.0488	0.0286	0.0879534
Body mass index (ebi-a-GCST006368)	Keratoconus(GWAS Catalog)	rs7613875	3	49971514	A	C	0.5687	0.0195	0.00261	6.89922e-14		A	C	0.5638	-0.0026	0.0254	0.918469
Body mass index (ebi-a-GCST006368)	Keratoconus(GWAS Catalog)	rs7629375	3	85895494	A	C	0.3915	-0.0214	0.00254	3.50026e-17		A	C	0.4642	-0.0123	0.0241	0.60979
Body mass index (ebi-a-GCST006368)	Keratoconus(GWAS Catalog)	rs7647305	3	185834290	C	T	0.81	0.0359	0.00311	7.19946e-31		C	T	0.5214	0.0145	0.028	0.604558
Body mass index (ebi-a-GCST006368)	Keratoconus(GWAS Catalog)	rs77165542	2	430975	T	C	0.6861	-0.0614	0.00795	1.10002e-14		T	C	0.1682	0.004	0.0846	0.962289
Body mass index (ebi-a-GCST006368)	Keratoconus(GWAS Catalog)	rs7730898	5	170459675	A	G	0.7293	0.0164	0.00281	5.1e-09		A	G	0.5747	0.0623	0.0296	0.0353148
Body mass index (ebi-a-GCST006368)	Keratoconus(GWAS Catalog)	rs775709	3	77655818	C	A	0.5821	-0.0181	0.00289	4e-10		C	A	0.52	-0.0363	0.0238	0.127207
Body mass index (ebi-a-GCST006368)	Keratoconus(GWAS Catalog)	rs7899106	10	87410904	G	A	0.0489	0.039	0.00585	2.70023e-11		G	A	0.4007	0.116	0.0556	0.0369487
Body mass index (ebi-a-GCST006368)	Keratoconus(GWAS Catalog)	rs7903146	10	114758349	T	C	0.258	-0.0212	0.00279	3.29989e-14		T	C	0.5289	-0.0373	0.026	0.151397
Body mass index (ebi-a-GCST006368)	Keratoconus(GWAS Catalog)	rs80255756	3	141285060	A	G	0.6778	0.0385	0.00633	1.2e-09		A	G	0.3697	0.023	0.0491	0.639476
Body mass index (ebi-a-GCST006368)	Keratoconus(GWAS Catalog)	rs8036171	15	95266810	C	A	0.6029	-0.0156	0.00255	1e-09		C	A	0.4493	-0.0016	0.0258	0.95055
Body mass index (ebi-a-GCST006368)	Keratoconus(GWAS Catalog)	rs879620	16	4015729	T	C	0.5764	0.0246	0.00326	4.00037e-14		T	C	0.7228	-0.0266	0.0261	0.308128
Body mass index (ebi-a-GCST006368)	Keratoconus(GWAS Catalog)	rs889398	16	69556715	T	C	0.428	-0.0163	0.00255	1.7e-10		T	C	0.5705	0.068	0.0242	0.00495542
Body mass index (ebi-a-GCST006368)	Keratoconus(GWAS Catalog)	rs891389	18	21087531	T	C	0.3212	0.0208	0.00296	1.9002e-12		T	C	0.5065	0.0615	0.0256	0.0162904
Body mass index (ebi-a-GCST006368)	Keratoconus(GWAS Catalog)	rs901630	6	98539519	T	C	0.4533	-0.0142	0.00254	2.5e-08		T	C	0.5373	0.0366	0.025	0.143194
Body mass index (ebi-a-GCST006368)	Keratoconus(GWAS Catalog)	rs935166	2	26949366	A	G	0.4844	-0.0172	0.00277	5.39995e-10		A	G	0.6215	-0.0112	0.0243	0.644867
Body mass index (ebi-a-GCST006368)	Keratoconus(GWAS Catalog)	rs9400239	6	108977663	C	T	0.6934	0.0203	0.0027	4.79954e-14		C	T	0.5624	-0.054	0.0251	0.0314451
Body mass index (ebi-a-GCST006368)	Keratoconus(GWAS Catalog)	rs9462027	6	34797241	A	G	0.2639	0.0201	0.00278	4.79954e-13		A	G	0.3842	0.0228	0.0262	0.384175
Body mass index (ebi-a-GCST006368)	Keratoconus(GWAS Catalog)	rs946711	10	21806832	C	A	0.2916	0.0183	0.00309	3.50002e-09		C	A	0.5284	-0.0521	0.027	0.0536527
Body mass index (ebi-a-GCST006368)	Keratoconus(GWAS Catalog)	rs947612	6	73738661	A	G	0.7363	-0.0184	0.00325	1.6e-08		A	G	0.599	0.0104	0.0277	0.707325
Body mass index (ebi-a-GCST006368)	Keratoconus(GWAS Catalog)	rs9512699	13	28029896	A	G	0.3804	-0.0245	0.00348	1.9002e-12		A	G	0.569	0.001	0.0315	0.974675
Body mass index (ebi-a-GCST006368)	Keratoconus(GWAS Catalog)	rs9513140	13	97059779	T	C	0.4131	0.0189	0.00285	3.10027e-11		T	C	0.3298	0.0285	0.0235	0.225219
Body mass index (ebi-a-GCST006368)	Keratoconus(GWAS Catalog)	rs9527895	13	59367767	C	T	0.2001	0.0236	0.00385	8e-10		C	T	0.3764	-0.0211	0.0334	0.527559
Body mass index (ebi-a-GCST006368)	Keratoconus(GWAS Catalog)	rs9563576	13	58670147	T	C	0.2011	-0.0218	0.0032	9.70063e-12		T	C	0.4867	-0.0053	0.0303	0.861144
Body mass index (ebi-a-GCST006368)	Keratoconus(GWAS Catalog)	rs972540	2	207244783	G	A	0.2802	0.0179	0.0028	1.7e-10		G	A	0.4837	-0.0336	0.027	0.213336
Body mass index (ebi-a-GCST006368)	Keratoconus(GWAS Catalog)	rs9856151	3	131574485	A	G	0.2617	0.0166	0.00281	3.2e-09		A	G	0.4375	0.0455	0.0278	0.101695
Body mass index (ebi-a-GCST90018947)	Keratoconus(GWAS Catalog)	rs10018743	4	136972541	A	G	0.485495	0.0154	0.002	3.44588e-14		A	G	0.4747	-0.006	0.0251	0.811072
Body mass index (ebi-a-GCST90018947)	Keratoconus(GWAS Catalog)	rs1002226	11	17405617	T	C	0.621582	0.0135	0.0019	3.90032e-12		T	C	0.4734	0.0139	0.0249	0.576685
Body mass index (ebi-a-GCST90018947)	Keratoconus(GWAS Catalog)	rs10084743	3	174036114	G	A	0.396625	0.0122	0.002	2.50599e-09		G	A	0.5454	0.0248	0.0248	0.317311
Body mass index (ebi-a-GCST90018947)	Keratoconus(GWAS Catalog)	rs10139547	14	88390504	A	G	0.268473	0.0127	0.0022	7.91097e-09		A	G	0.3988	0.0047	0.0289	0.87081
Body mass index (ebi-a-GCST90018947)	Keratoconus(GWAS Catalog)	rs10172070	2	208307761	T	C	0.151186	0.0168	0.0026	1.799e-10		T	C	0.4271	0.0121	0.0334	0.717146
Body mass index (ebi-a-GCST90018947)	Keratoconus(GWAS Catalog)	rs10236214	7	150668070	T	C	0.748849	0.0153	0.0024	2.01201e-10		T	C	0.4823	0.0009	0.0271	0.973507
Body mass index (ebi-a-GCST90018947)	Keratoconus(GWAS Catalog)	rs1030049	2	50749520	G	A	0.30758	0.0131	0.0021	4.176e-10		G	A	0.5084	-0.0065	0.0259	0.801841
Body mass index (ebi-a-GCST90018947)	Keratoconus(GWAS Catalog)	rs10403370	19	32992855	A	G	0.156028	-0.0156	0.0027	8.45201e-09		A	G	0.4644	0.0132	0.0344	0.701185
Body mass index (ebi-a-GCST90018947)	Keratoconus(GWAS Catalog)	rs10404726	19	18834514	T	C	0.61072	-0.0189	0.0022	4.87416e-18		T	C	0.3328	-0.0071	0.0239	0.766412
Body mass index (ebi-a-GCST90018947)	Keratoconus(GWAS Catalog)	rs1048932	11	115044850	A	C	0.459911	-0.0165	0.0019	5.44753e-18		A	C	0.6089	-0.0264	0.0247	0.285148
Body mass index (ebi-a-GCST90018947)	Keratoconus(GWAS Catalog)	rs10492229	12	110602173	T	C	0.167136	0.0149	0.0027	3.225e-08		T	C	0.3989	-0.0468	0.0309	0.129883
Body mass index (ebi-a-GCST90018947)	Keratoconus(GWAS Catalog)	rs10507483	13	40759773	C	T	0.118634	0.0184	0.003	1.41e-09		C	T	0.4367	0.0417	0.0309	0.177172
Body mass index (ebi-a-GCST90018947)	Keratoconus(GWAS Catalog)	rs10752651	9	92201811	T	C	0.470713	0.0129	0.0019	3.79927e-11		T	C	0.5792	-0.0215	0.0236	0.362286
Body mass index (ebi-a-GCST90018947)	Keratoconus(GWAS Catalog)	rs10769931	11	8636105	C	T	0.564392	0.0174	0.002	6.79516e-19		C	T	0.4381	0.0013	0.0239	0.956622
Body mass index (ebi-a-GCST90018947)	Keratoconus(GWAS Catalog)	rs10771041	12	24058135	T	C	0.30166	0.0168	0.0025	3.47696e-11		T	C	0.5247	-0.045	0.0324	0.164867
Body mass index (ebi-a-GCST90018947)	Keratoconus(GWAS Catalog)	rs10798886	1	32173258	G	A	0.530452	0.0135	0.002	1.74703e-11		G	A	0.4296	0.0071	0.0257	0.782345
Body mass index (ebi-a-GCST90018947)	Keratoconus(GWAS Catalog)	rs10811662	9	22134253	A	G	0.254821	0.0201	0.0022	1.68811e-19		A	G	0.4285	0.0279	0.0315	0.375772
Body mass index (ebi-a-GCST90018947)	Keratoconus(GWAS Catalog)	rs10824211	10	76363107	T	C	0.123943	0.0168	0.0029	6.18102e-09		T	C	0.4432	0.066	0.0326	0.0429146
Body mass index (ebi-a-GCST90018947)	Keratoconus(GWAS Catalog)	rs10865612	3	85868529	C	T	0.468989	-0.0173	0.002	9.03025e-18		C	T	0.5639	-0.0064	0.0242	0.791423
Body mass index (ebi-a-GCST90018947)	Keratoconus(GWAS Catalog)	rs10883553	10	102635475	A	C	0.332486	0.0143	0.0022	5.10975e-11		A	C	0.6115	-0.0049	0.0269	0.85546
Body mass index (ebi-a-GCST90018947)	Keratoconus(GWAS Catalog)	rs10894670	11	133221987	A	C	0.631432	-0.0114	0.002	1.97201e-08		A	C	0.4843	-0.0394	0.026	0.129675
Body mass index (ebi-a-GCST90018947)	Keratoconus(GWAS Catalog)	rs10938397	4	45182527	G	A	0.392213	0.0289	0.0019	1.08593e-49		G	A	0.5936	0.0721	0.0238	0.0024503
Body mass index (ebi-a-GCST90018947)	Keratoconus(GWAS Catalog)	rs10941611	5	43162608	C	T	0.674672	0.0162	0.0025	6.70348e-11		C	T	0.5947	-0.0173	0.0263	0.51067
Body mass index (ebi-a-GCST90018947)	Keratoconus(GWAS Catalog)	rs10954772	8	30863938	C	T	0.761684	-0.0187	0.0023	1.57109e-15		C	T	0.57	-0.0005	0.0258	0.984538
Body mass index (ebi-a-GCST90018947)	Keratoconus(GWAS Catalog)	rs10962552	9	16723742	T	C	0.211775	0.0223	0.0023	7.73215e-22		T	C	0.5978	0.0985	0.0389	0.0113371
Body mass index (ebi-a-GCST90018947)	Keratoconus(GWAS Catalog)	rs11001963	10	78760959	T	C	0.509907	0.0121	0.0019	3.81698e-10		T	C	0.7084	0.0626	0.0246	0.0109367
Body mass index (ebi-a-GCST90018947)	Keratoconus(GWAS Catalog)	rs1100237	7	77606013	C	T	0.674749	-0.0118	0.0022	3.66598e-08		C	T	0.5113	-0.0296	0.0248	0.232655
Body mass index (ebi-a-GCST90018947)	Keratoconus(GWAS Catalog)	rs11012732	10	21830104	G	A	0.22863	0.0227	0.0025	4.45246e-20		G	A	0.5408	-0.0506	0.0267	0.058075
Body mass index (ebi-a-GCST90018947)	Keratoconus(GWAS Catalog)	rs11055888	12	14418826	G	A	0.200469	-0.0161	0.0029	3.83804e-08		G	A	0.4241	-0.0254	0.0323	0.431646
Body mass index (ebi-a-GCST90018947)	Keratoconus(GWAS Catalog)	rs11076153	16	56389690	C	T	0.166684	0.0153	0.0025	1.38701e-09		C	T	0.4349	-0.031	0.0351	0.377133
Body mass index (ebi-a-GCST90018947)	Keratoconus(GWAS Catalog)	rs11137826	9	81369470	T	G	0.508554	-0.0112	0.0019	4.72096e-09		T	G	0.5749	0.0036	0.0237	0.879267
Body mass index (ebi-a-GCST90018947)	Keratoconus(GWAS Catalog)	rs11150745	17	78757626	G	A	0.324148	-0.0161	0.002	1.27909e-15		G	A	0.4742	0.0187	0.0268	0.485327
Body mass index (ebi-a-GCST90018947)	Keratoconus(GWAS Catalog)	rs11164849	1	93424688	C	A	0.557706	-0.0113	0.002	9.71807e-09		C	A	0.3359	-0.0097	0.0236	0.68106
Body mass index (ebi-a-GCST90018947)	Keratoconus(GWAS Catalog)	rs111909661	11	27468595	C	G	0.172946	0.0179	0.0026	3.23221e-12		C	G	0.3293	0.0058	0.0327	0.859218
Body mass index (ebi-a-GCST90018947)	Keratoconus(GWAS Catalog)	rs11264489	1	156480831	G	A	0.454025	0.0114	0.002	6.28304e-09		G	A	0.3533	0.0394	0.0246	0.109238
Body mass index (ebi-a-GCST90018947)	Keratoconus(GWAS Catalog)	rs113728099	18	58157767	A	G	0.0174662	-0.0706	0.0075	2.58523e-21		A	G	0.3423	-0.1659	0.0933	0.0753817
Body mass index (ebi-a-GCST90018947)	Keratoconus(GWAS Catalog)	rs11525873	7	138817193	C	T	0.179689	-0.0165	0.0025	7.98178e-11		C	T	0.4658	0.0318	0.0389	0.413654
Body mass index (ebi-a-GCST90018947)	Keratoconus(GWAS Catalog)	rs11639144	15	66600096	A	G	0.184064	-0.0151	0.0025	2.21702e-09		A	G	0.458	0.0486	0.0294	0.0983184
Body mass index (ebi-a-GCST90018947)	Keratoconus(GWAS Catalog)	rs11642015	16	53802494	T	C	0.339898	0.074	0.002	1e-200		T	C	0.5587	-0.0043	0.0247	0.861795
Body mass index (ebi-a-GCST90018947)	Keratoconus(GWAS Catalog)	rs11652025	17	15965863	G	T	0.429949	0.0125	0.0021	2.18701e-09		G	T	0.7051	0.0124	0.0246	0.614216
Body mass index (ebi-a-GCST90018947)	Keratoconus(GWAS Catalog)	rs11653258	17	44017725	T	G	0.231541	-0.0155	0.0028	4.44498e-08		T	G	0.4321	-0.0015	0.0349	0.965718
Body mass index (ebi-a-GCST90018947)	Keratoconus(GWAS Catalog)	rs11655587	17	47140794	T	C	0.299354	-0.0185	0.0021	2.8132e-18		T	C	0.5526	-0.0455	0.0261	0.0812821
Body mass index (ebi-a-GCST90018947)	Keratoconus(GWAS Catalog)	rs117342986	16	54267868	T	C	0.0266711	0.0424	0.0076	2.31302e-08		T	C	0.0874	0.0165	0.0995	0.868291
Body mass index (ebi-a-GCST90018947)	Keratoconus(GWAS Catalog)	rs11757278	6	13180454	C	T	0.370146	-0.0121	0.002	1.109e-09		C	T	0.4812	0.0066	0.0267	0.80476
Body mass index (ebi-a-GCST90018947)	Keratoconus(GWAS Catalog)	rs11782074	8	142617096	T	G	0.308705	0.017	0.0022	3.88061e-15		T	G	0.5156	0.0617	0.0273	0.0238167
Body mass index (ebi-a-GCST90018947)	Keratoconus(GWAS Catalog)	rs11851122	14	94076978	G	A	0.610855	0.0188	0.002	5.425e-21		G	A	0.4638	-0.067	0.0262	0.0105503
Body mass index (ebi-a-GCST90018947)	Keratoconus(GWAS Catalog)	rs11857221	15	47749434	A	C	0.415559	0.0143	0.0019	9.33469e-14		A	C	0.2878	-0.0163	0.0239	0.495234
Body mass index (ebi-a-GCST90018947)	Keratoconus(GWAS Catalog)	rs11907932	20	51148656	G	A	0.351388	-0.0193	0.002	2.01002e-22		G	A	0.5188	0.0041	0.0257	0.873249
Body mass index (ebi-a-GCST90018947)	Keratoconus(GWAS Catalog)	rs11986009	8	95568527	T	G	0.346982	-0.0172	0.002	9.23634e-18		T	G	0.5226	-0.0187	0.0256	0.465104
Body mass index (ebi-a-GCST90018947)	Keratoconus(GWAS Catalog)	rs12024554	1	19925759	T	C	0.366529	-0.0122	0.0021	8.96293e-09		T	C	0.4587	0.0296	0.0299	0.32219
Body mass index (ebi-a-GCST90018947)	Keratoconus(GWAS Catalog)	rs12042959	1	243533273	G	A	0.122059	-0.0186	0.0029	2.62301e-10		G	A	0.3627	0.034	0.0353	0.335461
Body mass index (ebi-a-GCST90018947)	Keratoconus(GWAS Catalog)	rs12044012	1	33816726	A	G	0.277863	-0.0122	0.0021	1.20801e-08		A	G	0.5133	0.033	0.027	0.221624
Body mass index (ebi-a-GCST90018947)	Keratoconus(GWAS Catalog)	rs12121950	1	49710264	T	G	0.428647	0.0184	0.002	6.40767e-20		T	G	0.5584	-0.0398	0.026	0.125826
Body mass index (ebi-a-GCST90018947)	Keratoconus(GWAS Catalog)	rs12140153	1	62579891	T	G	0.0959905	-0.0328	0.0041	6.07435e-16		T	G	0.2392	-0.0359	0.0549	0.513166
Body mass index (ebi-a-GCST90018947)	Keratoconus(GWAS Catalog)	rs12144626	1	47670525	C	T	0.408344	-0.0171	0.0023	9.66718e-14		C	T	0.7135	0.0249	0.0239	0.297485
Body mass index (ebi-a-GCST90018947)	Keratoconus(GWAS Catalog)	rs12290350	11	76480255	T	C	0.162723	-0.0156	0.0027	5.14802e-09		T	C	0.487	-0.0338	0.028	0.227377
Body mass index (ebi-a-GCST90018947)	Keratoconus(GWAS Catalog)	rs12364470	11	134601012	G	T	0.165301	0.0208	0.0031	3.63664e-11		G	T	0.4155	0.0351	0.0346	0.310368
Body mass index (ebi-a-GCST90018947)	Keratoconus(GWAS Catalog)	rs12435171	14	101155220	A	G	0.539732	-0.0137	0.0022	8.52393e-10		A	G	0.7969	0.0422	0.0261	0.105909
Body mass index (ebi-a-GCST90018947)	Keratoconus(GWAS Catalog)	rs12440879	15	46614281	A	G	0.495064	-0.0123	0.0019	1.36899e-10		A	G	0.3355	-0.0073	0.0237	0.758069
Body mass index (ebi-a-GCST90018947)	Keratoconus(GWAS Catalog)	rs12444338	16	82660155	T	G	0.431965	-0.0117	0.0019	1.45999e-09		T	G	0.6308	0.0125	0.0235	0.594785
Body mass index (ebi-a-GCST90018947)	Keratoconus(GWAS Catalog)	rs12448257	16	3599655	A	G	0.245525	0.0173	0.0022	7.68245e-15		A	G	0.475	0.012	0.0286	0.674792
Body mass index (ebi-a-GCST90018947)	Keratoconus(GWAS Catalog)	rs12479357	2	181570507	G	A	0.658469	0.0176	0.002	1.54206e-18		G	A	0.5542	0.0274	0.0244	0.261458
Body mass index (ebi-a-GCST90018947)	Keratoconus(GWAS Catalog)	rs12495519	3	157017674	C	T	0.312882	0.0136	0.0021	3.73422e-11		C	T	0.4404	0.0397	0.0279	0.154754
Body mass index (ebi-a-GCST90018947)	Keratoconus(GWAS Catalog)	rs12508307	4	65740009	T	C	0.425968	-0.0129	0.002	1.67699e-10		T	C	0.5566	-0.0194	0.0245	0.428456
Body mass index (ebi-a-GCST90018947)	Keratoconus(GWAS Catalog)	rs12553508	9	96446445	T	C	0.367121	0.0161	0.002	2.24802e-15		T	C	0.3195	-0.0177	0.0255	0.487608
Body mass index (ebi-a-GCST90018947)	Keratoconus(GWAS Catalog)	rs1269175	6	126040435	G	A	0.377906	-0.0114	0.002	2.69799e-08		G	A	0.3464	0.0123	0.0235	0.600693
Body mass index (ebi-a-GCST90018947)	Keratoconus(GWAS Catalog)	rs12697021	5	63940262	A	G	0.312785	-0.0149	0.002	2.8622e-13		A	G	0.5329	0.0055	0.0267	0.836797
Body mass index (ebi-a-GCST90018947)	Keratoconus(GWAS Catalog)	rs12714415	2	651430	C	T	0.142653	-0.0525	0.0027	2.07683e-81		C	T	0.4783	-0.0206	0.0323	0.523623
Body mass index (ebi-a-GCST90018947)	Keratoconus(GWAS Catalog)	rs12888955	14	103256877	A	G	0.62111	-0.016	0.0019	2.40713e-16		A	G	0.5642	0.0381	0.0264	0.148969
Body mass index (ebi-a-GCST90018947)	Keratoconus(GWAS Catalog)	rs12920259	16	30881299	A	G	0.706031	-0.0135	0.0022	9.12599e-10		A	G	0.7037	0.0412	0.0252	0.102066
Body mass index (ebi-a-GCST90018947)	Keratoconus(GWAS Catalog)	rs12937411	17	34950239	T	C	0.409981	-0.0176	0.0019	3.63329e-20		T	C	0.56	0.0103	0.0248	0.677906
Body mass index (ebi-a-GCST90018947)	Keratoconus(GWAS Catalog)	rs12964145	18	73501475	G	C	0.726049	-0.0119	0.0021	1.692e-08		G	C	0.5832	0.0091	0.0271	0.737027
Body mass index (ebi-a-GCST90018947)	Keratoconus(GWAS Catalog)	rs12974458	19	1866115	T	C	0.543656	0.0187	0.0023	1.49108e-15		T	C	0.6577	-0.0501	0.0246	0.0416916
Body mass index (ebi-a-GCST90018947)	Keratoconus(GWAS Catalog)	rs12995314	2	230617657	C	T	0.314835	0.0184	0.0025	2.93224e-13		C	T	0.5457	0.0225	0.0263	0.392267
Body mass index (ebi-a-GCST90018947)	Keratoconus(GWAS Catalog)	rs13000361	2	15487110	C	T	0.576938	0.0139	0.002	6.84069e-12		C	T	0.45	0.0644	0.0261	0.0136086
Body mass index (ebi-a-GCST90018947)	Keratoconus(GWAS Catalog)	rs13073568	3	94031839	T	G	0.57492	-0.019	0.0019	1.10205e-22		T	G	0.4352	0.0254	0.025	0.309629
Body mass index (ebi-a-GCST90018947)	Keratoconus(GWAS Catalog)	rs13107325	4	103188709	T	C	0.0748341	0.0493	0.0044	1.02802e-28		T	C	0.1201	0.1979	0.0489	5.18705e-05
Body mass index (ebi-a-GCST90018947)	Keratoconus(GWAS Catalog)	rs13132853	4	38680015	G	A	0.36524	-0.0139	0.0024	1.149e-08		G	A	0.4046	-0.0192	0.0288	0.504985
Body mass index (ebi-a-GCST90018947)	Keratoconus(GWAS Catalog)	rs13156484	5	122653399	A	G	0.487458	-0.0163	0.0019	1.52511e-17		A	G	0.341	0.0519	0.0237	0.0285334
Body mass index (ebi-a-GCST90018947)	Keratoconus(GWAS Catalog)	rs13182474	5	80861777	C	G	0.265403	-0.0165	0.0022	4.69245e-14		C	G	0.4132	-0.0014	0.0257	0.956557
Body mass index (ebi-a-GCST90018947)	Keratoconus(GWAS Catalog)	rs13306780	17	42329004	C	A	0.578614	-0.0113	0.0021	4.08404e-08		C	A	0.5813	-0.0057	0.0264	0.829059
Body mass index (ebi-a-GCST90018947)	Keratoconus(GWAS Catalog)	rs13403962	2	40292672	T	C	0.540924	-0.0147	0.0021	3.3458e-12		T	C	0.2962	0.0015	0.0249	0.951964
Body mass index (ebi-a-GCST90018947)	Keratoconus(GWAS Catalog)	rs13419498	2	37559743	A	G	0.317455	0.0127	0.0021	2.11198e-09		A	G	0.4057	0.015	0.0263	0.568446
Body mass index (ebi-a-GCST90018947)	Keratoconus(GWAS Catalog)	rs13427822	2	213414265	G	A	0.198382	-0.0198	0.0025	4.49366e-15		G	A	0.5105	-0.0438	0.0285	0.124332
Body mass index (ebi-a-GCST90018947)	Keratoconus(GWAS Catalog)	rs1349414	12	97938983	C	A	0.200684	0.0164	0.0024	3.55386e-12		C	A	0.5242	0.0156	0.029	0.590625
Body mass index (ebi-a-GCST90018947)	Keratoconus(GWAS Catalog)	rs1356505	18	40705542	C	A	0.446001	-0.0148	0.0019	2.9662e-14		C	A	0.5466	-0.0038	0.0247	0.877731
Body mass index (ebi-a-GCST90018947)	Keratoconus(GWAS Catalog)	rs138395	22	38809549	T	C	0.492072	-0.0108	0.0019	1.31199e-08		T	C	0.6471	-0.0021	0.0241	0.930563
Body mass index (ebi-a-GCST90018947)	Keratoconus(GWAS Catalog)	rs138685654	3	141202934	C	T	0.136636	0.0248	0.0028	1.04304e-18		C	T	0.4063	0.0023	0.0487	0.962332
Body mass index (ebi-a-GCST90018947)	Keratoconus(GWAS Catalog)	rs1389067	18	31262552	G	A	0.713257	0.0136	0.0023	5.95306e-09		G	A	0.4312	0.0342	0.0243	0.159307
Body mass index (ebi-a-GCST90018947)	Keratoconus(GWAS Catalog)	rs142592509	15	73782922	C	G	0.0812019	-0.0261	0.0044	2.05102e-09		C	G	0.2868	-0.0475	0.0557	0.39378
Body mass index (ebi-a-GCST90018947)	Keratoconus(GWAS Catalog)	rs147730268	12	123024476	T	G	0.0886521	-0.0357	0.0042	1.70216e-17		T	G	0.1933	-0.0983	0.0559	0.0786629
Body mass index (ebi-a-GCST90018947)	Keratoconus(GWAS Catalog)	rs1481012	4	89039082	G	A	0.169585	-0.0148	0.0025	5.44402e-09		G	A	0.3202	-0.051	0.0415	0.219103
Body mass index (ebi-a-GCST90018947)	Keratoconus(GWAS Catalog)	rs148636479	4	164359678	T	A	0.0289552	-0.0405	0.0074	4.458e-08		T	A	0.0561	-0.065	0.1154	0.573259
Body mass index (ebi-a-GCST90018947)	Keratoconus(GWAS Catalog)	rs1544690	2	51123683	C	T	0.313966	-0.0155	0.0022	3.57602e-12		C	T	0.5593	0.0169	0.0287	0.555962
Body mass index (ebi-a-GCST90018947)	Keratoconus(GWAS Catalog)	rs1557329	18	13196126	A	C	0.823929	-0.0168	0.0025	1.11789e-11		A	C	0.5744	0.0495	0.0321	0.12306
Body mass index (ebi-a-GCST90018947)	Keratoconus(GWAS Catalog)	rs1561073	3	11642114	A	T	0.624274	-0.0139	0.0021	1.79019e-11		A	T	0.7248	-0.0057	0.0257	0.824477
Body mass index (ebi-a-GCST90018947)	Keratoconus(GWAS Catalog)	rs1576655	13	79587841	C	A	0.572861	0.0135	0.0019	2.64728e-12		C	A	0.4384	0.0133	0.0243	0.584155
Body mass index (ebi-a-GCST90018947)	Keratoconus(GWAS Catalog)	rs1599539	16	82884300	A	G	0.490527	0.0122	0.0022	2.40802e-08		A	G	0.3384	0.03	0.0245	0.220768
Body mass index (ebi-a-GCST90018947)	Keratoconus(GWAS Catalog)	rs168083	9	101516176	T	G	0.69457	-0.0121	0.0021	6.75896e-09		T	G	0.5596	-0.0652	0.0294	0.0265762
Body mass index (ebi-a-GCST90018947)	Keratoconus(GWAS Catalog)	rs16846140	2	212292521	G	A	0.382475	0.0139	0.0019	1.15398e-12		G	A	0.3105	0.005	0.0251	0.842104
Body mass index (ebi-a-GCST90018947)	Keratoconus(GWAS Catalog)	rs16906845	8	138215228	A	G	0.08527	-0.0184	0.0034	4.47404e-08		A	G	0.4942	-0.0023	0.0434	0.957736
Body mass index (ebi-a-GCST90018947)	Keratoconus(GWAS Catalog)	rs1691101	5	3250572	C	T	0.47842	0.0103	0.0019	4.649e-08		C	T	0.6327	0.0097	0.025	0.698016
Body mass index (ebi-a-GCST90018947)	Keratoconus(GWAS Catalog)	rs17024393	1	110154688	C	T	0.0258423	0.0635	0.0074	6.74839e-18		C	T	0.4229	0.0983	0.0743	0.18583
Body mass index (ebi-a-GCST90018947)	Keratoconus(GWAS Catalog)	rs1717776	11	30415776	G	A	0.354683	-0.0145	0.002	1.72703e-13		G	A	0.5457	-0.035	0.0267	0.189905
Body mass index (ebi-a-GCST90018947)	Keratoconus(GWAS Catalog)	rs17201143	20	50402079	T	C	0.359164	-0.0121	0.002	8.96995e-10		T	C	0.52	0.0186	0.0271	0.492494
Body mass index (ebi-a-GCST90018947)	Keratoconus(GWAS Catalog)	rs17399739	10	87490850	G	A	0.0703249	0.0236	0.0037	1.23101e-10		G	A	0.4349	-0.0487	0.0449	0.278084
Body mass index (ebi-a-GCST90018947)	Keratoconus(GWAS Catalog)	rs17574433	13	99138057	A	G	0.279307	-0.0145	0.0026	2.29198e-08		A	G	0.4446	-0.0263	0.0284	0.354417
Body mass index (ebi-a-GCST90018947)	Keratoconus(GWAS Catalog)	rs17724992	19	18454825	G	A	0.326058	-0.0166	0.002	3.24713e-16		G	A	0.4941	-0.0043	0.027	0.873465
Body mass index (ebi-a-GCST90018947)	Keratoconus(GWAS Catalog)	rs17731998	3	82669493	T	C	0.210252	0.0142	0.0024	3.00497e-09		T	C	0.436	0.0102	0.0278	0.713689
Body mass index (ebi-a-GCST90018947)	Keratoconus(GWAS Catalog)	rs17767765	16	24539793	T	C	0.471308	-0.0143	0.0019	6.55994e-14		T	C	0.4092	-0.0035	0.0245	0.886403
Body mass index (ebi-a-GCST90018947)	Keratoconus(GWAS Catalog)	rs17770336	9	28414625	T	C	0.283257	0.0201	0.0021	2.52581e-21		T	C	0.4817	0.0077	0.0267	0.773049
Body mass index (ebi-a-GCST90018947)	Keratoconus(GWAS Catalog)	rs1788808	18	21090023	G	A	0.625162	-0.0193	0.0021	2.11495e-19		G	A	0.3313	-0.0558	0.0248	0.0244489
Body mass index (ebi-a-GCST90018947)	Keratoconus(GWAS Catalog)	rs1861410	2	58933591	T	C	0.566784	-0.0203	0.0019	1.83105e-26		T	C	0.3864	-0.0639	0.0246	0.00938884
Body mass index (ebi-a-GCST90018947)	Keratoconus(GWAS Catalog)	rs1877139	15	53457526	A	G	0.0605592	-0.0281	0.0049	1.06601e-08		A	G	0.4323	0.0301	0.0464	0.516528
Body mass index (ebi-a-GCST90018947)	Keratoconus(GWAS Catalog)	rs1905505	3	170695426	A	G	0.262428	0.0171	0.0021	1.60694e-15		A	G	0.4049	0.0437	0.0255	0.0865792
Body mass index (ebi-a-GCST90018947)	Keratoconus(GWAS Catalog)	rs1933437	13	28624294	A	G	0.668671	-0.0124	0.002	7.40594e-10		A	G	0.5302	0.0512	0.0254	0.0438263
Body mass index (ebi-a-GCST90018947)	Keratoconus(GWAS Catalog)	rs1936433	9	87255047	T	C	0.184428	-0.014	0.0024	1.05499e-08		T	C	0.4492	0.0126	0.0325	0.698244
Body mass index (ebi-a-GCST90018947)	Keratoconus(GWAS Catalog)	rs1950436	14	25932585	G	A	0.717861	0.0208	0.0021	1.41514e-22		G	A	0.5572	-0.0221	0.026	0.395325
Body mass index (ebi-a-GCST90018947)	Keratoconus(GWAS Catalog)	rs1973993	1	96943994	C	T	0.677036	0.0162	0.0021	1.07498e-14		C	T	0.4899	0.029	0.0241	0.228853
Body mass index (ebi-a-GCST90018947)	Keratoconus(GWAS Catalog)	rs2032912	16	69568303	T	G	0.32279	-0.0197	0.0021	1.32008e-20		T	G	0.5631	0.0729	0.0244	0.00281081
Body mass index (ebi-a-GCST90018947)	Keratoconus(GWAS Catalog)	rs2046002	15	95272235	C	T	0.663504	-0.0119	0.002	2.79203e-09		C	T	0.571	0.0051	0.0258	0.8433
Body mass index (ebi-a-GCST90018947)	Keratoconus(GWAS Catalog)	rs2048523	18	44799515	A	G	0.360896	-0.0125	0.0021	1.28301e-09		A	G	0.6376	0.0804	0.0245	0.00103208
Body mass index (ebi-a-GCST90018947)	Keratoconus(GWAS Catalog)	rs2147905	1	2482921	C	T	0.509122	0.0136	0.0019	7.90861e-13		C	T	0.3782	-0.0156	0.0244	0.522599
Body mass index (ebi-a-GCST90018947)	Keratoconus(GWAS Catalog)	rs215669	7	32378979	A	G	0.523166	-0.0142	0.002	5.53988e-13		A	G	0.7071	-0.0178	0.0245	0.467514
Body mass index (ebi-a-GCST90018947)	Keratoconus(GWAS Catalog)	rs217672	14	62361021	C	A	0.272198	0.0162	0.0026	7.19698e-10		C	A	0.5256	0.037	0.0258	0.151541
Body mass index (ebi-a-GCST90018947)	Keratoconus(GWAS Catalog)	rs2237579	7	93095867	G	T	0.442456	0.0115	0.0019	1.91602e-09		G	T	0.635	-0.0597	0.0248	0.0160728
Body mass index (ebi-a-GCST90018947)	Keratoconus(GWAS Catalog)	rs2237897	11	2858546	T	C	0.37613	0.0422	0.0033	8.80238e-37		T	C	0.3672	0.0415	0.0653	0.525084
Body mass index (ebi-a-GCST90018947)	Keratoconus(GWAS Catalog)	rs2247859	20	54147086	A	G	0.372559	0.0139	0.002	1.18114e-12		A	G	0.5559	0.0177	0.0245	0.470018
Body mass index (ebi-a-GCST90018947)	Keratoconus(GWAS Catalog)	rs2254992	11	92466095	T	C	0.193485	-0.0141	0.0024	3.19801e-09		T	C	0.4829	0.0585	0.0296	0.048115
Body mass index (ebi-a-GCST90018947)	Keratoconus(GWAS Catalog)	rs2289379	7	44804225	T	C	0.321136	-0.0165	0.0021	3.50106e-15		T	C	0.5659	-0.0069	0.0261	0.791497
Body mass index (ebi-a-GCST90018947)	Keratoconus(GWAS Catalog)	rs2307111	5	75003678	C	T	0.445623	-0.0268	0.0019	1.42594e-44		C	T	0.3122	-0.0197	0.0245	0.42135
Body mass index (ebi-a-GCST90018947)	Keratoconus(GWAS Catalog)	rs2322459	4	20260028	G	T	0.452771	-0.0132	0.0021	2.00701e-10		G	T	0.3409	0.0042	0.0257	0.870185
Body mass index (ebi-a-GCST90018947)	Keratoconus(GWAS Catalog)	rs2429148	12	2149824	G	A	0.539927	0.0131	0.0021	3.05499e-10		G	A	0.3133	-0.0034	0.0242	0.888268
Body mass index (ebi-a-GCST90018947)	Keratoconus(GWAS Catalog)	rs2450139	11	77924544	A	G	0.248602	-0.0126	0.0022	2.298e-08		A	G	0.3743	-0.0559	0.0288	0.0522616
Body mass index (ebi-a-GCST90018947)	Keratoconus(GWAS Catalog)	rs2454812	10	77437044	T	C	0.681523	0.0115	0.0021	2.66201e-08		T	C	0.5682	-0.0223	0.0279	0.424126
Body mass index (ebi-a-GCST90018947)	Keratoconus(GWAS Catalog)	rs2455821	3	15681940	A	C	0.26819	0.0131	0.0021	7.40406e-10		A	C	0.4974	-0.0167	0.0267	0.531664
Body mass index (ebi-a-GCST90018947)	Keratoconus(GWAS Catalog)	rs245775	5	170532105	G	A	0.790618	0.0195	0.0024	7.70726e-16		G	A	0.5482	0.059	0.0289	0.0411989
Body mass index (ebi-a-GCST90018947)	Keratoconus(GWAS Catalog)	rs2465054	6	51174232	A	G	0.40184	-0.0151	0.0019	7.42677e-15		A	G	0.5702	-0.0314	0.026	0.227166
Body mass index (ebi-a-GCST90018947)	Keratoconus(GWAS Catalog)	rs2482395	6	83419692	A	G	0.523208	-0.014	0.0023	2.77703e-09		A	G	0.4412	0.0109	0.0244	0.655076
Body mass index (ebi-a-GCST90018947)	Keratoconus(GWAS Catalog)	rs2489219	10	18552276	A	G	0.729111	0.014	0.0021	5.26744e-11		A	G	0.5885	-0.0191	0.0293	0.51448
Body mass index (ebi-a-GCST90018947)	Keratoconus(GWAS Catalog)	rs2491864	1	242986063	A	G	0.303775	0.0125	0.0021	3.292e-09		A	G	0.2922	0.0429	0.0273	0.116083
Body mass index (ebi-a-GCST90018947)	Keratoconus(GWAS Catalog)	rs2528787	13	112188236	T	C	0.316078	-0.0152	0.0021	4.96935e-13		T	C	0.5429	-0.008	0.025	0.748968
Body mass index (ebi-a-GCST90018947)	Keratoconus(GWAS Catalog)	rs2637650	10	133981422	T	C	0.173134	0.0162	0.0026	8.13392e-10		T	C	0.4636	-0.0122	0.0299	0.683254
Body mass index (ebi-a-GCST90018947)	Keratoconus(GWAS Catalog)	rs2693838	2	6148783	A	C	0.496739	-0.0124	0.0019	1.006e-10		A	C	0.3427	-0.0104	0.0243	0.668663
Body mass index (ebi-a-GCST90018947)	Keratoconus(GWAS Catalog)	rs2733289	12	41838235	C	T	0.456278	0.0128	0.0019	1.69707e-11		C	T	0.3453	-0.0165	0.0235	0.4826
Body mass index (ebi-a-GCST90018947)	Keratoconus(GWAS Catalog)	rs273503	19	18213360	C	T	0.421485	0.018	0.0024	2.77204e-14		C	T	0.4869	0.0299	0.0252	0.235422
Body mass index (ebi-a-GCST90018947)	Keratoconus(GWAS Catalog)	rs2759700	13	53684042	C	T	0.666687	-0.0114	0.0021	3.05098e-08		C	T	0.4712	-0.0065	0.0266	0.806951
Body mass index (ebi-a-GCST90018947)	Keratoconus(GWAS Catalog)	rs2802295	6	108926496	G	A	0.663646	0.0175	0.002	4.65479e-18		G	A	0.7259	-0.0604	0.0242	0.0125649
Body mass index (ebi-a-GCST90018947)	Keratoconus(GWAS Catalog)	rs2820295	1	201800868	A	G	0.265926	0.0248	0.0022	1.48799e-28		A	G	0.5164	-0.0249	0.0257	0.332609
Body mass index (ebi-a-GCST90018947)	Keratoconus(GWAS Catalog)	rs28350	3	42418446	G	A	0.851315	-0.0181	0.0027	2.38177e-11		G	A	0.615	-0.0209	0.0329	0.52526
Body mass index (ebi-a-GCST90018947)	Keratoconus(GWAS Catalog)	rs2861685	2	67837553	C	T	0.479548	-0.0144	0.0019	6.75461e-14		C	T	0.5905	-0.0083	0.0237	0.72618
Body mass index (ebi-a-GCST90018947)	Keratoconus(GWAS Catalog)	rs28836792	10	120504790	C	T	0.151455	0.0179	0.0026	1.38612e-11		C	T	0.4621	-0.0023	0.0354	0.948196
Body mass index (ebi-a-GCST90018947)	Keratoconus(GWAS Catalog)	rs2933223	14	47358474	C	T	0.476726	0.015	0.0019	1.17896e-14		C	T	0.6087	0.0268	0.0251	0.285643
Body mass index (ebi-a-GCST90018947)	Keratoconus(GWAS Catalog)	rs2952863	4	130759647	G	T	0.614095	-0.0137	0.002	1.05003e-11		G	T	0.5742	-0.0127	0.0259	0.623888
Body mass index (ebi-a-GCST90018947)	Keratoconus(GWAS Catalog)	rs2977321	8	76721610	T	C	0.667509	0.0209	0.002	2.43276e-25		T	C	0.463	-0.0225	0.0322	0.484703
Body mass index (ebi-a-GCST90018947)	Keratoconus(GWAS Catalog)	rs3003614	9	130994736	A	G	0.561642	-0.0129	0.0019	1.45312e-11		A	G	0.4427	-0.0199	0.0256	0.436956
Body mass index (ebi-a-GCST90018947)	Keratoconus(GWAS Catalog)	rs329118	5	133861663	T	C	0.403847	-0.0176	0.0019	4.53315e-20		T	C	0.5977	0.004	0.0238	0.86653
Body mass index (ebi-a-GCST90018947)	Keratoconus(GWAS Catalog)	rs329651	11	133767622	T	G	0.803572	0.0166	0.0029	1.67101e-08		T	G	0.715	-0.0571	0.0333	0.0863975
Body mass index (ebi-a-GCST90018947)	Keratoconus(GWAS Catalog)	rs34298980	6	40409243	C	T	0.467484	-0.0214	0.002	4.56142e-26		C	T	0.3513	-0.0355	0.0246	0.148995
Body mass index (ebi-a-GCST90018947)	Keratoconus(GWAS Catalog)	rs34361149	1	72750470	A	G	0.136556	-0.0309	0.0029	1.65806e-26		A	G	0.3516	0.1047	0.0331	0.00156076
Body mass index (ebi-a-GCST90018947)	Keratoconus(GWAS Catalog)	rs34379767	11	27704209	A	G	0.268349	-0.036	0.0021	7.46965e-63		A	G	0.4513	0.0219	0.0289	0.448579
Body mass index (ebi-a-GCST90018947)	Keratoconus(GWAS Catalog)	rs34421088	8	11589042	G	A	0.359417	-0.0202	0.0022	2.04503e-20		G	A	0.6305	-0.0792	0.0324	0.0145075
Body mass index (ebi-a-GCST90018947)	Keratoconus(GWAS Catalog)	rs34433316	13	58714274	G	A	0.238269	-0.0176	0.0023	3.52777e-14		G	A	0.4327	-0.0458	0.033	0.165174
Body mass index (ebi-a-GCST90018947)	Keratoconus(GWAS Catalog)	rs34607423	7	147695915	C	A	0.337981	-0.011	0.002	4.032e-08		C	A	0.4848	-0.0188	0.0267	0.481358
Body mass index (ebi-a-GCST90018947)	Keratoconus(GWAS Catalog)	rs34811474	4	25408838	A	G	0.232042	-0.0323	0.0028	1.01111e-31		A	G	0.3516	0.0082	0.0345	0.812128
Body mass index (ebi-a-GCST90018947)	Keratoconus(GWAS Catalog)	rs34916533	13	33074674	A	C	0.296736	-0.0167	0.0021	3.89135e-15		A	C	0.4787	0.0387	0.0266	0.1457
Body mass index (ebi-a-GCST90018947)	Keratoconus(GWAS Catalog)	rs35198068	10	114754784	C	T	0.213924	-0.0187	0.0024	1.65196e-14		C	T	0.5528	-0.0372	0.0269	0.166696
Body mass index (ebi-a-GCST90018947)	Keratoconus(GWAS Catalog)	rs35364449	15	74278126	T	C	0.11145	0.0259	0.0037	3.70766e-12		T	C	0.1893	-0.0168	0.0479	0.72579
Body mass index (ebi-a-GCST90018947)	Keratoconus(GWAS Catalog)	rs35537311	17	71126150	T	C	0.353906	-0.0118	0.002	3.88803e-09		T	C	0.5508	0.0359	0.0278	0.196576
Body mass index (ebi-a-GCST90018947)	Keratoconus(GWAS Catalog)	rs35851183	4	80717182	G	A	0.407463	0.0141	0.0019	2.71706e-13		G	A	0.5348	0.0134	0.0251	0.593435
Body mass index (ebi-a-GCST90018947)	Keratoconus(GWAS Catalog)	rs35957544	8	73440371	T	G	0.459721	-0.0166	0.002	2.69215e-16		T	G	0.6886	0.02	0.0255	0.432856
Body mass index (ebi-a-GCST90018947)	Keratoconus(GWAS Catalog)	rs35991856	5	87968347	A	C	0.240456	0.0285	0.0023	5.33335e-34		A	C	0.4805	0.0794	0.0314	0.0114498
Body mass index (ebi-a-GCST90018947)	Keratoconus(GWAS Catalog)	rs3732359	3	119536429	A	G	0.688081	0.0143	0.0021	1.19702e-11		A	G	0.5933	-0.0014	0.0273	0.959101
Body mass index (ebi-a-GCST90018947)	Keratoconus(GWAS Catalog)	rs3784710	15	68072458	C	T	0.348313	-0.0233	0.0021	1.22293e-27		C	T	0.5208	-0.0332	0.0267	0.213704
Body mass index (ebi-a-GCST90018947)	Keratoconus(GWAS Catalog)	rs3798519	6	50788778	C	A	0.212619	0.035	0.0023	3.26137e-52		C	A	0.453	0.1816	0.029	3.79903e-10
Body mass index (ebi-a-GCST90018947)	Keratoconus(GWAS Catalog)	rs3808477	8	116670347	T	C	0.278713	-0.0172	0.0021	2.72898e-16		T	C	0.4294	0.0169	0.0286	0.554581
Body mass index (ebi-a-GCST90018947)	Keratoconus(GWAS Catalog)	rs3853475	5	141816615	C	A	0.437487	-0.012	0.0019	4.88405e-10		C	A	0.5575	-0.0382	0.0247	0.12197
Body mass index (ebi-a-GCST90018947)	Keratoconus(GWAS Catalog)	rs394608	21	46581798	C	T	0.539728	0.0142	0.0019	5.21555e-14		C	T	0.4738	-0.0327	0.0246	0.183759
Body mass index (ebi-a-GCST90018947)	Keratoconus(GWAS Catalog)	rs3955162	9	15560517	T	C	0.544949	-0.0173	0.002	4.46067e-18		T	C	0.3966	-0.0513	0.0241	0.0332848
Body mass index (ebi-a-GCST90018947)	Keratoconus(GWAS Catalog)	rs3966782	17	4807098	C	T	0.444114	0.0126	0.002	6.89001e-10		C	T	0.2322	-0.1029	0.0261	8.0627e-05
Body mass index (ebi-a-GCST90018947)	Keratoconus(GWAS Catalog)	rs4017425	3	44028764	T	C	0.538435	-0.012	0.0019	6.54003e-10		T	C	0.5381	0.0178	0.0246	0.469325
Body mass index (ebi-a-GCST90018947)	Keratoconus(GWAS Catalog)	rs41129	5	107445554	G	T	0.238413	-0.0185	0.0022	1.87499e-16		G	T	0.4771	-0.0007	0.0304	0.981629
Body mass index (ebi-a-GCST90018947)	Keratoconus(GWAS Catalog)	rs412378	1	82374494	A	G	0.814536	-0.0161	0.0025	2.10698e-10		A	G	0.6014	0.026	0.0295	0.378125
Body mass index (ebi-a-GCST90018947)	Keratoconus(GWAS Catalog)	rs4261944	4	31003636	G	T	0.503732	0.0151	0.0021	4.13143e-13		G	T	0.5151	0.0281	0.0259	0.277947
Body mass index (ebi-a-GCST90018947)	Keratoconus(GWAS Catalog)	rs4402589	16	29954654	G	T	0.478515	0.0236	0.0019	5.7783e-34		G	T	0.4821	-0.044	0.0235	0.0611595
Body mass index (ebi-a-GCST90018947)	Keratoconus(GWAS Catalog)	rs4405740	2	205375913	C	T	0.663264	-0.0181	0.0023	1.01695e-14		C	T	0.64	-0.0344	0.0292	0.238764
Body mass index (ebi-a-GCST90018947)	Keratoconus(GWAS Catalog)	rs4477562	13	54104968	T	C	0.158187	0.0279	0.0026	3.48177e-27		T	C	0.4196	0.0325	0.0346	0.347573
Body mass index (ebi-a-GCST90018947)	Keratoconus(GWAS Catalog)	rs452154	1	235696313	G	A	0.262874	0.0141	0.0022	3.45398e-10		G	A	0.5343	0.0048	0.0281	0.864366
Body mass index (ebi-a-GCST90018947)	Keratoconus(GWAS Catalog)	rs45486197	19	2244849	A	G	0.0661749	0.0267	0.0047	1.64301e-08		A	G	0.1946	-0.0121	0.062	0.845267
Body mass index (ebi-a-GCST90018947)	Keratoconus(GWAS Catalog)	rs4595495	10	53673286	G	A	0.306787	0.013	0.0022	8.23493e-09		G	A	0.5819	0.0099	0.0258	0.701185
Body mass index (ebi-a-GCST90018947)	Keratoconus(GWAS Catalog)	rs4670627	2	37046711	T	C	0.647399	0.0112	0.0021	4.68296e-08		T	C	0.6963	0.0381	0.0251	0.129032
Body mass index (ebi-a-GCST90018947)	Keratoconus(GWAS Catalog)	rs4710941	6	20694228	T	C	0.249174	-0.0253	0.0022	9.90604e-30		T	C	0.4573	-0.0077	0.0299	0.796773
Body mass index (ebi-a-GCST90018947)	Keratoconus(GWAS Catalog)	rs4718964	7	70038969	T	G	0.507092	0.0134	0.002	1.05099e-11		T	G	0.3875	0.012	0.0239	0.615603
Body mass index (ebi-a-GCST90018947)	Keratoconus(GWAS Catalog)	rs4795608	17	29731964	G	A	0.348641	0.0122	0.002	1.01599e-09		G	A	0.5255	0.0586	0.0267	0.0281811
Body mass index (ebi-a-GCST90018947)	Keratoconus(GWAS Catalog)	rs4813800	20	6595646	G	A	0.704568	0.0185	0.0021	8.64172e-18		G	A	0.4218	0.0009	0.025	0.971282
Body mass index (ebi-a-GCST90018947)	Keratoconus(GWAS Catalog)	rs4889898	17	77798404	A	C	0.356391	-0.0144	0.002	3.31436e-13		A	C	0.4998	0.0276	0.0265	0.297639
Body mass index (ebi-a-GCST90018947)	Keratoconus(GWAS Catalog)	rs4911399	20	32623418	A	C	0.605285	0.0128	0.0019	3.79839e-11		A	C	0.5402	0.0072	0.0249	0.772462
Body mass index (ebi-a-GCST90018947)	Keratoconus(GWAS Catalog)	rs4986044	17	21261560	T	C	0.515871	-0.0163	0.0019	1.94581e-17		T	C	0.3262	-0.0659	0.0251	0.00865223
Body mass index (ebi-a-GCST90018947)	Keratoconus(GWAS Catalog)	rs513249	11	114032592	A	T	0.208971	0.013	0.0024	3.91201e-08		A	T	0.3589	0.0164	0.0307	0.593202
Body mass index (ebi-a-GCST90018947)	Keratoconus(GWAS Catalog)	rs539515	1	177889025	C	A	0.212086	0.0468	0.0023	1.79019e-92		C	A	0.4546	-0.0099	0.0302	0.743052
Body mass index (ebi-a-GCST90018947)	Keratoconus(GWAS Catalog)	rs55938344	12	108310327	C	A	0.167228	-0.0176	0.0027	1.21199e-10		C	A	0.3557	-0.0206	0.0313	0.510444
Body mass index (ebi-a-GCST90018947)	Keratoconus(GWAS Catalog)	rs56161855	17	46288649	T	A	0.181116	0.0179	0.0025	4.56457e-13		T	A	0.3888	-0.0019	0.0345	0.956081
Body mass index (ebi-a-GCST90018947)	Keratoconus(GWAS Catalog)	rs56211164	7	158016764	A	G	0.212948	-0.0132	0.0024	2.117e-08		A	G	0.4965	0.0277	0.0293	0.344459
Body mass index (ebi-a-GCST90018947)	Keratoconus(GWAS Catalog)	rs56212061	19	19394640	T	C	0.150468	-0.022	0.0033	1.92486e-11		T	C	0.4312	0.0365	0.0318	0.251052
Body mass index (ebi-a-GCST90018947)	Keratoconus(GWAS Catalog)	rs56773984	2	220177285	T	A	0.167622	-0.0188	0.0031	1.97401e-09		T	A	0.3765	0.018	0.0297	0.544475
Body mass index (ebi-a-GCST90018947)	Keratoconus(GWAS Catalog)	rs56803094	15	99222509	G	A	0.226329	-0.0159	0.0023	2.32809e-12		G	A	0.4542	-0.0343	0.0312	0.271612
Body mass index (ebi-a-GCST90018947)	Keratoconus(GWAS Catalog)	rs57010886	4	3283996	G	T	0.130117	0.0247	0.0035	1.06611e-12		G	T	0.4787	0.0673	0.0328	0.0401863
Body mass index (ebi-a-GCST90018947)	Keratoconus(GWAS Catalog)	rs57307148	12	1033183	A	C	0.214529	0.0236	0.0028	9.09704e-17		A	C	0.4216	0.008	0.0303	0.79176
Body mass index (ebi-a-GCST90018947)	Keratoconus(GWAS Catalog)	rs58895838	5	173269956	G	A	0.200444	-0.0138	0.0024	1.13399e-08		G	A	0.3785	-0.0018	0.0302	0.952472
Body mass index (ebi-a-GCST90018947)	Keratoconus(GWAS Catalog)	rs58948644	3	104611900	A	G	0.510851	0.012	0.0019	4.45697e-10		A	G	0.51	-0.0011	0.0248	0.964622
Body mass index (ebi-a-GCST90018947)	Keratoconus(GWAS Catalog)	rs59525802	18	39484084	G	A	0.0918311	0.019	0.0034	2.09199e-08		G	A	0.4343	0.0029	0.0393	0.941176
Body mass index (ebi-a-GCST90018947)	Keratoconus(GWAS Catalog)	rs6001877	22	40712637	A	G	0.381914	-0.0191	0.0019	1.25112e-22		A	G	0.5256	-0.0238	0.0254	0.348755
Body mass index (ebi-a-GCST90018947)	Keratoconus(GWAS Catalog)	rs6029180	20	39178923	G	A	0.395228	0.0111	0.002	1.834e-08		G	A	0.5167	0.0072	0.0259	0.781018
Body mass index (ebi-a-GCST90018947)	Keratoconus(GWAS Catalog)	rs6030803	20	41986507	C	T	0.149095	-0.0172	0.0026	8.5369e-11		C	T	0.5466	-0.017	0.031	0.583426
Body mass index (ebi-a-GCST90018947)	Keratoconus(GWAS Catalog)	rs6050446	20	25195509	G	A	0.966924	0.0404	0.0066	7.63097e-10		G	A	0.9729	-0.0057	0.099	0.954087
Body mass index (ebi-a-GCST90018947)	Keratoconus(GWAS Catalog)	rs607824	11	119754895	A	G	0.539524	-0.0109	0.002	3.22099e-08		A	G	0.6237	0.008	0.0249	0.747994
Body mass index (ebi-a-GCST90018947)	Keratoconus(GWAS Catalog)	rs61743745	1	40036944	A	G	0.0302806	-0.042	0.0068	7.95591e-10		A	G	0.2509	0.0016	0.0776	0.98355
Body mass index (ebi-a-GCST90018947)	Keratoconus(GWAS Catalog)	rs61746970	19	51132746	A	G	0.039636	0.0345	0.0061	1.59001e-08		A	G	0.2558	-0.0491	0.0787	0.532701
Body mass index (ebi-a-GCST90018947)	Keratoconus(GWAS Catalog)	rs61813324	1	156049877	T	C	0.135591	0.028	0.0035	5.40008e-16		T	C	0.3145	0.024	0.0421	0.568629
Body mass index (ebi-a-GCST90018947)	Keratoconus(GWAS Catalog)	rs61826865	1	174371104	A	T	0.139238	0.0229	0.0027	4.26187e-17		A	T	0.1678	-0.0441	0.0466	0.343969
Body mass index (ebi-a-GCST90018947)	Keratoconus(GWAS Catalog)	rs61876744	11	820754	C	T	0.586446	0.0112	0.0019	7.40798e-09		C	T	0.6079	0.203	0.0256	2.19698e-15
Body mass index (ebi-a-GCST90018947)	Keratoconus(GWAS Catalog)	rs61903695	11	89922417	G	A	0.211433	0.0157	0.0024	3.10885e-11		G	A	0.4334	-0.0381	0.029	0.188916
Body mass index (ebi-a-GCST90018947)	Keratoconus(GWAS Catalog)	rs61991650	14	77516053	G	A	0.732716	0.0119	0.0021	2.69699e-08		G	A	0.4907	0.0267	0.0278	0.336838
Body mass index (ebi-a-GCST90018947)	Keratoconus(GWAS Catalog)	rs62009152	15	78001011	C	T	0.180655	-0.0185	0.0026	1.78896e-12		C	T	0.4356	0.0284	0.0286	0.320707
Body mass index (ebi-a-GCST90018947)	Keratoconus(GWAS Catalog)	rs62086046	17	65982943	T	C	0.362979	0.0195	0.0022	3.6467e-18		T	C	0.494	0.0502	0.0297	0.0909829
Body mass index (ebi-a-GCST90018947)	Keratoconus(GWAS Catalog)	rs62104483	19	30300017	A	G	0.253326	0.0202	0.0023	5.90745e-19		A	G	0.4893	-0.0223	0.0266	0.401836
Body mass index (ebi-a-GCST90018947)	Keratoconus(GWAS Catalog)	rs62147189	2	86807853	G	T	0.621138	-0.016	0.0024	4.78851e-11		G	T	0.429	0.0194	0.0241	0.420832
Body mass index (ebi-a-GCST90018947)	Keratoconus(GWAS Catalog)	rs62223042	21	40683740	G	A	0.334061	0.0117	0.002	9.27193e-09		G	A	0.5636	0.0087	0.0243	0.720325
Body mass index (ebi-a-GCST90018947)	Keratoconus(GWAS Catalog)	rs62242105	3	20630395	A	G	0.237291	-0.014	0.0024	6.36004e-09		A	G	0.4315	-0.0289	0.0279	0.300276
Body mass index (ebi-a-GCST90018947)	Keratoconus(GWAS Catalog)	rs62290352	3	194864191	A	G	0.265443	-0.0127	0.0022	1.56401e-08		A	G	0.4487	0.0038	0.0327	0.907488
Body mass index (ebi-a-GCST90018947)	Keratoconus(GWAS Catalog)	rs625652	11	65641931	A	T	0.639623	-0.0211	0.0024	3.14702e-18		A	T	0.5929	-0.0706	0.0261	0.00683083
Body mass index (ebi-a-GCST90018947)	Keratoconus(GWAS Catalog)	rs6444082	3	185536223	T	G	0.276719	-0.0149	0.0021	1.50107e-12		T	G	0.4109	-0.022	0.0267	0.409957
Body mass index (ebi-a-GCST90018947)	Keratoconus(GWAS Catalog)	rs6445264	3	62354425	A	G	0.578279	0.0123	0.002	1.327e-09		A	G	0.5402	-0.0228	0.0267	0.393142
Body mass index (ebi-a-GCST90018947)	Keratoconus(GWAS Catalog)	rs6471352	8	87482324	T	C	0.567216	0.0124	0.0019	7.86321e-11		T	C	0.3924	0.0528	0.024	0.0278069
Body mass index (ebi-a-GCST90018947)	Keratoconus(GWAS Catalog)	rs6476613	9	37084340	G	A	0.338765	-0.0124	0.002	6.38102e-10		G	A	0.5686	-0.0431	0.0243	0.076119
Body mass index (ebi-a-GCST90018947)	Keratoconus(GWAS Catalog)	rs6530737	8	14095763	G	A	0.710599	-0.015	0.0021	2.02302e-12		G	A	0.5107	-0.0068	0.0258	0.792114
Body mass index (ebi-a-GCST90018947)	Keratoconus(GWAS Catalog)	rs6567160	18	57829135	C	T	0.228117	0.0518	0.0022	3.38844e-118		C	T	0.4912	-0.0254	0.0271	0.34862
Body mass index (ebi-a-GCST90018947)	Keratoconus(GWAS Catalog)	rs6716898	2	198944271	A	G	0.417605	0.0167	0.0019	1.27997e-17		A	G	0.3432	-0.0346	0.0247	0.161271
Body mass index (ebi-a-GCST90018947)	Keratoconus(GWAS Catalog)	rs6730142	2	128442014	T	C	0.238266	-0.0126	0.0022	1.09199e-08		T	C	0.5133	-0.0207	0.0265	0.434725
Body mass index (ebi-a-GCST90018947)	Keratoconus(GWAS Catalog)	rs6741157	2	104421850	T	C	0.313124	0.0152	0.0023	8.79225e-11		T	C	0.5669	-0.0003	0.0265	0.990968
Body mass index (ebi-a-GCST90018947)	Keratoconus(GWAS Catalog)	rs6754968	2	105414479	A	G	0.467189	0.0146	0.002	5.33335e-13		A	G	0.5556	-0.032	0.0246	0.193322
Body mass index (ebi-a-GCST90018947)	Keratoconus(GWAS Catalog)	rs67609008	10	126640936	C	T	0.201129	0.0149	0.0025	4.38198e-09		C	T	0.4866	0.0213	0.0282	0.450058
Body mass index (ebi-a-GCST90018947)	Keratoconus(GWAS Catalog)	rs680071	11	103088414	C	T	0.86775	0.016	0.0028	7.34395e-09		C	T	0.5979	-0.0018	0.0353	0.959332
Body mass index (ebi-a-GCST90018947)	Keratoconus(GWAS Catalog)	rs6831020	4	55500226	A	C	0.220753	-0.0164	0.0024	7.13839e-12		A	C	0.4605	0.0005	0.0308	0.987048
Body mass index (ebi-a-GCST90018947)	Keratoconus(GWAS Catalog)	rs6905321	6	102014102	A	G	0.332428	0.0122	0.0022	2.41002e-08		A	G	0.4686	-0.0378	0.0292	0.195486
Body mass index (ebi-a-GCST90018947)	Keratoconus(GWAS Catalog)	rs6909685	6	97753952	T	C	0.331549	-0.0126	0.002	3.54503e-10		T	C	0.3469	0.0018	0.0245	0.941433
Body mass index (ebi-a-GCST90018947)	Keratoconus(GWAS Catalog)	rs6915002	6	54028069	C	T	0.530406	-0.0109	0.0019	1.299e-08		C	T	0.5041	-0.0151	0.0253	0.550616
Body mass index (ebi-a-GCST90018947)	Keratoconus(GWAS Catalog)	rs6926186	6	130350294	A	G	0.776838	-0.0131	0.0024	4.87596e-08		A	G	0.4852	-0.0424	0.0268	0.113629
Body mass index (ebi-a-GCST90018947)	Keratoconus(GWAS Catalog)	rs6950442	7	114412664	G	A	0.620741	0.015	0.0023	1.15601e-10		G	A	0.5895	-0.0036	0.0283	0.898775
Body mass index (ebi-a-GCST90018947)	Keratoconus(GWAS Catalog)	rs699330	15	23936670	T	G	0.379973	0.0109	0.0019	2.1e-08		T	G	0.527	0.0227	0.027	0.400493
Body mass index (ebi-a-GCST90018947)	Keratoconus(GWAS Catalog)	rs6993870	8	93283799	C	T	0.282058	-0.0124	0.0021	3.13899e-09		C	T	0.5021	0.0035	0.028	0.900524
Body mass index (ebi-a-GCST90018947)	Keratoconus(GWAS Catalog)	rs7024334	9	109072075	G	T	0.667625	-0.0154	0.0021	3.63915e-13		G	T	0.6111	-0.0304	0.0293	0.299483
Body mass index (ebi-a-GCST90018947)	Keratoconus(GWAS Catalog)	rs7027304	9	129408290	T	C	0.621479	0.0134	0.0019	6.19441e-12		T	C	0.5484	-0.0063	0.0256	0.80561
Body mass index (ebi-a-GCST90018947)	Keratoconus(GWAS Catalog)	rs7029718	9	23358495	A	G	0.432393	0.0114	0.0019	2.30399e-09		A	G	0.5853	0.0055	0.0256	0.829889
Body mass index (ebi-a-GCST90018947)	Keratoconus(GWAS Catalog)	rs7038943	9	120377178	C	T	0.369143	-0.0134	0.002	6.79047e-12		C	T	0.5493	0.0372	0.0247	0.132048
Body mass index (ebi-a-GCST90018947)	Keratoconus(GWAS Catalog)	rs704078	12	89744246	G	T	0.0851061	0.0219	0.0035	3.08901e-10		G	T	0.3867	-0.0277	0.0376	0.461304
Body mass index (ebi-a-GCST90018947)	Keratoconus(GWAS Catalog)	rs705139	10	125218175	A	G	0.456901	0.0159	0.0019	5.25896e-17		A	G	0.4124	-0.0112	0.0236	0.635089
Body mass index (ebi-a-GCST90018947)	Keratoconus(GWAS Catalog)	rs7085659	10	16766461	T	C	0.75213	0.0148	0.0023	1.06901e-10		T	C	0.5202	-0.0007	0.0279	0.979983
Body mass index (ebi-a-GCST90018947)	Keratoconus(GWAS Catalog)	rs7132908	12	50263148	A	G	0.353851	0.0261	0.002	1.32099e-39		A	G	0.567	0.021	0.0259	0.417474
Body mass index (ebi-a-GCST90018947)	Keratoconus(GWAS Catalog)	rs7141420	14	79899454	T	C	0.463452	0.0172	0.0019	4.48023e-19		T	C	0.3674	-0.0207	0.0236	0.380422
Body mass index (ebi-a-GCST90018947)	Keratoconus(GWAS Catalog)	rs71495049	10	34014435	A	G	0.112494	0.0193	0.003	8.04452e-11		A	G	0.3471	0.0657	0.0423	0.120377
Body mass index (ebi-a-GCST90018947)	Keratoconus(GWAS Catalog)	rs7161194	14	101529005	G	A	0.706011	-0.0143	0.0022	5.6273e-11		G	A	0.5383	-0.0295	0.0265	0.265619
Body mass index (ebi-a-GCST90018947)	Keratoconus(GWAS Catalog)	rs7170907	15	27001487	T	C	0.37091	-0.0135	0.002	6.48336e-12		T	C	0.4664	-0.0012	0.0242	0.960452
Body mass index (ebi-a-GCST90018947)	Keratoconus(GWAS Catalog)	rs7219913	17	56115791	G	A	0.105825	0.0228	0.0038	1.85601e-09		G	A	0.4487	-0.021	0.0371	0.571368
Body mass index (ebi-a-GCST90018947)	Keratoconus(GWAS Catalog)	rs7238896	18	1840658	G	A	0.098328	0.024	0.0033	7.17133e-13		G	A	0.4334	0.0375	0.0335	0.262968
Body mass index (ebi-a-GCST90018947)	Keratoconus(GWAS Catalog)	rs7239114	18	45921214	A	G	0.408464	0.0129	0.0021	1.64399e-09		A	G	0.584	-0.0331	0.0257	0.197768
Body mass index (ebi-a-GCST90018947)	Keratoconus(GWAS Catalog)	rs72749744	15	62291924	A	G	0.0798622	-0.0253	0.0035	9.09913e-13		A	G	0.612	0.0051	0.0628	0.935275
Body mass index (ebi-a-GCST90018947)	Keratoconus(GWAS Catalog)	rs72838588	10	102420171	A	G	0.408875	0.0145	0.0019	7.16308e-14		A	G	0.5974	0.0138	0.0251	0.582456
Body mass index (ebi-a-GCST90018947)	Keratoconus(GWAS Catalog)	rs72948836	6	73910108	G	A	0.106936	-0.0176	0.0031	9.26595e-09		G	A	0.3899	0.161	0.044	0.000253112
Body mass index (ebi-a-GCST90018947)	Keratoconus(GWAS Catalog)	rs72976986	19	4050424	A	G	0.189737	-0.0237	0.003	2.95733e-15		A	G	0.4557	-0.0214	0.0301	0.477107
Body mass index (ebi-a-GCST90018947)	Keratoconus(GWAS Catalog)	rs73026721	19	31017099	T	C	0.156609	-0.0216	0.0032	1.79515e-11		T	C	0.2675	0.03	0.038	0.429835
Body mass index (ebi-a-GCST90018947)	Keratoconus(GWAS Catalog)	rs7313220	12	17196832	G	A	0.569412	-0.0134	0.0019	4.60045e-12		G	A	0.4619	0.0089	0.0235	0.704893
Body mass index (ebi-a-GCST90018947)	Keratoconus(GWAS Catalog)	rs7375701	4	145260561	A	G	0.721028	0.0119	0.0021	1.65101e-08		A	G	0.6027	-0.0051	0.0302	0.865896
Body mass index (ebi-a-GCST90018947)	Keratoconus(GWAS Catalog)	rs740157	7	77055885	G	A	0.587679	-0.0119	0.0019	6.10703e-10		G	A	0.6766	0.0273	0.0239	0.253346
Body mass index (ebi-a-GCST90018947)	Keratoconus(GWAS Catalog)	rs74944897	5	106426580	G	T	0.275758	-0.0126	0.0022	7.92702e-09		G	T	0.4738	-0.0585	0.0315	0.0632908
Body mass index (ebi-a-GCST90018947)	Keratoconus(GWAS Catalog)	rs7498044	15	92573639	A	G	0.219195	-0.0179	0.0028	3.12601e-10		A	G	0.4188	0.028	0.0302	0.353847
Body mass index (ebi-a-GCST90018947)	Keratoconus(GWAS Catalog)	rs750090	4	152931436	C	T	0.490921	-0.0138	0.0021	3.24414e-11		C	T	0.4572	0.0495	0.0242	0.0408101
Body mass index (ebi-a-GCST90018947)	Keratoconus(GWAS Catalog)	rs7525548	1	75001474	T	A	0.41341	-0.0201	0.0022	2.71519e-20		T	A	0.33	0.061	0.0243	0.0120633
Body mass index (ebi-a-GCST90018947)	Keratoconus(GWAS Catalog)	rs7536458	1	118864602	G	T	0.339102	0.0129	0.002	2.09701e-10		G	T	0.5006	-0.0178	0.0269	0.508157
Body mass index (ebi-a-GCST90018947)	Keratoconus(GWAS Catalog)	rs75557510	3	84321469	G	A	0.0606422	-0.0344	0.0049	3.58839e-12		G	A	0.206	0.0296	0.0545	0.587048
Body mass index (ebi-a-GCST90018947)	Keratoconus(GWAS Catalog)	rs7560871	2	145616899	A	G	0.0695973	0.0278	0.0046	1.434e-09		A	G	0.2223	-0.1421	0.0527	0.00700946
Body mass index (ebi-a-GCST90018947)	Keratoconus(GWAS Catalog)	rs7563480	2	229907870	T	C	0.453024	-0.0116	0.002	3.12702e-09		T	C	0.5803	-0.0494	0.0254	0.0517892
Body mass index (ebi-a-GCST90018947)	Keratoconus(GWAS Catalog)	rs75641275	1	98327133	C	A	0.107407	0.0177	0.0031	1.84098e-08		C	A	0.3992	0.039	0.0347	0.261047
Body mass index (ebi-a-GCST90018947)	Keratoconus(GWAS Catalog)	rs756717	16	72996162	A	G	0.369663	-0.0155	0.002	3.67113e-15		A	G	0.5621	0.0396	0.0259	0.126275
Body mass index (ebi-a-GCST90018947)	Keratoconus(GWAS Catalog)	rs7634084	3	49949834	T	A	0.406057	0.0271	0.002	8.90225e-40		T	A	0.3515	0.0123	0.0251	0.624106
Body mass index (ebi-a-GCST90018947)	Keratoconus(GWAS Catalog)	rs76632630	7	872658	G	A	0.185315	-0.0145	0.0024	1.96902e-09		G	A	0.4521	0.0061	0.0308	0.843004
Body mass index (ebi-a-GCST90018947)	Keratoconus(GWAS Catalog)	rs7690222	4	2185563	T	C	0.166216	-0.0147	0.0026	1.51001e-08		T	C	0.3195	0.0015	0.0337	0.964498
Body mass index (ebi-a-GCST90018947)	Keratoconus(GWAS Catalog)	rs7715256	5	153537893	T	G	0.402446	-0.0156	0.0023	1e-11		T	G	0.3979	0.0105	0.0236	0.656381
Body mass index (ebi-a-GCST90018947)	Keratoconus(GWAS Catalog)	rs77165542	2	430975	T	C	0.0354426	-0.096	0.0064	3.38532e-51		T	C	0.1682	0.004	0.0846	0.962289
Body mass index (ebi-a-GCST90018947)	Keratoconus(GWAS Catalog)	rs7720050	5	27172009	G	A	0.205062	-0.0159	0.0025	1.67201e-10		G	A	0.5114	0.0047	0.026	0.856549
Body mass index (ebi-a-GCST90018947)	Keratoconus(GWAS Catalog)	rs7728095	5	139084092	G	A	0.322638	0.0152	0.0021	4.21308e-13		G	A	0.5024	0.0167	0.026	0.520673
Body mass index (ebi-a-GCST90018947)	Keratoconus(GWAS Catalog)	rs7755574	6	153364643	T	G	0.370623	0.0172	0.002	1.90722e-17		T	G	0.4305	0.0144	0.0248	0.56148
Body mass index (ebi-a-GCST90018947)	Keratoconus(GWAS Catalog)	rs778100	2	147891277	C	A	0.480455	-0.0145	0.0021	2.64119e-12		C	A	0.7373	0.0554	0.0254	0.0291758
Body mass index (ebi-a-GCST90018947)	Keratoconus(GWAS Catalog)	rs778433	13	65807283	A	G	0.417638	-0.013	0.0019	1.16413e-11		A	G	0.498	0.0221	0.024	0.357137
Body mass index (ebi-a-GCST90018947)	Keratoconus(GWAS Catalog)	rs77936594	12	133448391	A	G	0.265367	0.0124	0.0022	1.09999e-08		A	G	0.4201	0.0235	0.0283	0.406319
Body mass index (ebi-a-GCST90018947)	Keratoconus(GWAS Catalog)	rs7827419	8	124150990	A	G	0.309486	-0.012	0.002	4.99103e-09		A	G	0.455	0.0297	0.0257	0.247828
Body mass index (ebi-a-GCST90018947)	Keratoconus(GWAS Catalog)	rs7870970	9	73804164	T	G	0.465519	0.0112	0.0019	3.16097e-09		T	G	0.6099	0.0395	0.0235	0.0927918
Body mass index (ebi-a-GCST90018947)	Keratoconus(GWAS Catalog)	rs78967725	13	59364803	A	G	0.136712	0.0186	0.0028	5.73456e-11		A	G	0.3768	-0.0255	0.0334	0.445181
Body mass index (ebi-a-GCST90018947)	Keratoconus(GWAS Catalog)	rs7928842	11	47566352	C	T	0.378058	0.0243	0.0019	1.22096e-35		C	T	0.5766	-0.0166	0.0242	0.492744
Body mass index (ebi-a-GCST90018947)	Keratoconus(GWAS Catalog)	rs79348488	15	80999240	G	A	0.277612	-0.0133	0.0021	3.03599e-10		G	A	0.5038	-0.0402	0.0265	0.129271
Body mass index (ebi-a-GCST90018947)	Keratoconus(GWAS Catalog)	rs79430301	6	64589074	G	C	0.117173	-0.0164	0.003	2.98696e-08		G	C	0.3183	0.0208	0.0476	0.66213
Body mass index (ebi-a-GCST90018947)	Keratoconus(GWAS Catalog)	rs7949071	11	130877478	C	T	0.481061	0.0136	0.0019	9.33039e-13		C	T	0.3538	-0.0365	0.0247	0.139479
Body mass index (ebi-a-GCST90018947)	Keratoconus(GWAS Catalog)	rs7975187	12	60964108	G	A	0.263882	0.0132	0.0021	8.44306e-10		G	A	0.5088	0.0236	0.0278	0.395925
Body mass index (ebi-a-GCST90018947)	Keratoconus(GWAS Catalog)	rs7978353	12	122617989	G	A	0.398263	-0.0111	0.0019	7.14694e-09		G	A	0.6106	-0.0156	0.0248	0.529328
Body mass index (ebi-a-GCST90018947)	Keratoconus(GWAS Catalog)	rs7992832	13	28013501	T	C	0.199974	-0.0196	0.0025	6.3314e-15		T	C	0.4635	0.056	0.0292	0.0551353
Body mass index (ebi-a-GCST90018947)	Keratoconus(GWAS Catalog)	rs8007832	14	56035579	C	T	0.363458	-0.0118	0.002	2.14398e-09		C	T	0.5704	-0.0099	0.0256	0.698964
Body mass index (ebi-a-GCST90018947)	Keratoconus(GWAS Catalog)	rs8072058	17	55734198	A	T	0.729355	-0.0124	0.0021	7.25605e-09		A	T	0.5877	0.0058	0.0311	0.852056
Body mass index (ebi-a-GCST90018947)	Keratoconus(GWAS Catalog)	rs852042	20	17091233	G	A	0.592788	-0.0143	0.0022	1.17601e-10		G	A	0.6042	-0.0063	0.0262	0.809975
Body mass index (ebi-a-GCST90018947)	Keratoconus(GWAS Catalog)	rs869400	3	185826740	G	T	0.867805	0.0303	0.0029	4.6302e-25		G	T	0.5476	0.0194	0.0317	0.540546
Body mass index (ebi-a-GCST90018947)	Keratoconus(GWAS Catalog)	rs879620	16	4015729	T	C	0.526725	0.0242	0.002	5.63248e-35		T	C	0.7228	-0.0266	0.0261	0.308128
Body mass index (ebi-a-GCST90018947)	Keratoconus(GWAS Catalog)	rs892761	3	164238956	T	G	0.542047	-0.0116	0.0019	1.09001e-09		T	G	0.4328	0.0552	0.0245	0.0242553
Body mass index (ebi-a-GCST90018947)	Keratoconus(GWAS Catalog)	rs893006	11	64365796	A	C	0.548847	0.0139	0.0022	3.02099e-10		A	C	0.478	-0.0119	0.025	0.634074
Body mass index (ebi-a-GCST90018947)	Keratoconus(GWAS Catalog)	rs902700	3	70567246	A	C	0.146662	0.0153	0.0028	4.50101e-08		A	C	0.4271	-0.0115	0.0309	0.709768
Body mass index (ebi-a-GCST90018947)	Keratoconus(GWAS Catalog)	rs9257157	6	28736484	T	C	0.250619	-0.0154	0.0022	3.16884e-12		T	C	0.5441	0.0409	0.0317	0.196974
Body mass index (ebi-a-GCST90018947)	Keratoconus(GWAS Catalog)	rs9277988	6	33306235	C	T	0.196066	0.0228	0.0029	7.57879e-15		C	T	0.4698	-0.0048	0.0297	0.871608
Body mass index (ebi-a-GCST90018947)	Keratoconus(GWAS Catalog)	rs935166	2	26949366	A	G	0.411103	-0.0162	0.002	8.02786e-16		A	G	0.6215	-0.0112	0.0243	0.644867
Body mass index (ebi-a-GCST90018947)	Keratoconus(GWAS Catalog)	rs9366639	6	26167613	G	C	0.140669	-0.0169	0.0028	1.24899e-09		G	C	0.3691	0.0208	0.0356	0.559039
Body mass index (ebi-a-GCST90018947)	Keratoconus(GWAS Catalog)	rs9463175	6	9510030	T	C	0.286573	-0.013	0.0021	1.032e-09		T	C	0.4413	0.0516	0.0245	0.0351937
Body mass index (ebi-a-GCST90018947)	Keratoconus(GWAS Catalog)	rs947612	6	73738661	A	G	0.580815	-0.014	0.0022	3.395e-10		A	G	0.599	0.0104	0.0277	0.707325
Body mass index (ebi-a-GCST90018947)	Keratoconus(GWAS Catalog)	rs9633835	11	13345593	A	G	0.407332	-0.0128	0.0019	3.91201e-11		A	G	0.5681	0.0331	0.024	0.167843
Body mass index (ebi-a-GCST90018947)	Keratoconus(GWAS Catalog)	rs9688977	6	154336892	C	T	0.111245	0.0204	0.0031	4.54779e-11		C	T	0.3198	0.0934	0.037	0.0115921
Body mass index (ebi-a-GCST90018947)	Keratoconus(GWAS Catalog)	rs980183	2	59311536	A	G	0.680352	-0.0184	0.0021	2.69401e-18		A	G	0.4841	0.0126	0.0255	0.621223
Body mass index (ebi-a-GCST90018947)	Keratoconus(GWAS Catalog)	rs9860241	3	157845169	A	G	0.457125	-0.0133	0.0019	3.56615e-12		A	G	0.5573	-0.0266	0.0248	0.283459
Body mass index (ebi-a-GCST90018947)	Keratoconus(GWAS Catalog)	rs9861443	3	88196211	C	A	0.752409	0.0133	0.0022	2.47503e-09		C	A	0.6285	-0.0304	0.0297	0.306039
Body mass index (ebi-a-GCST90018947)	Keratoconus(GWAS Catalog)	rs9908480	17	79050707	T	G	0.445689	0.0138	0.0019	5.40008e-13		T	G	0.6329	0.0547	0.0249	0.0280357
Body mass index (ebi-a-GCST90018947)	Keratoconus(GWAS Catalog)	rs9919429	10	65313819	G	A	0.434947	0.0132	0.0019	6.51929e-12		G	A	0.5291	0.0938	0.0235	6.56596e-05
Body mass index (ebi-a-GCST90018947)	Keratoconus(GWAS Catalog)	rs994596	4	18459828	T	C	0.302955	0.0145	0.002	1.59698e-12		T	C	0.5264	-0.0313	0.0255	0.219653
Body mass index(ebi-a-GCST90025994)	Keratoconus(GWAS Catalog)	rs10005135	4	137092926	A	C	0.304735	0.0182722	0.00207968	1.29987e-18		A	C	0.541	-0.0107	0.0251	0.669893
Body mass index(ebi-a-GCST90025994)	Keratoconus(GWAS Catalog)	rs10146997	14	79945162	G	A	0.222111	0.0275255	0.00231474	2.80027e-33		G	A	0.4701	-0.0151	0.0297	0.611161
Body mass index(ebi-a-GCST90025994)	Keratoconus(GWAS Catalog)	rs10172678	2	59294558	C	T	0.603598	-0.0195681	0.00194907	6.79986e-24		C	T	0.4535	0.0126	0.0247	0.609966
Body mass index(ebi-a-GCST90025994)	Keratoconus(GWAS Catalog)	rs10207878	2	213409337	G	A	0.437426	-0.014125	0.00192091	8.19974e-13		G	A	0.5125	-0.0311	0.0252	0.217156
Body mass index(ebi-a-GCST90025994)	Keratoconus(GWAS Catalog)	rs10209821	2	228980358	T	C	0.342584	0.0171651	0.00200718	1.69981e-17		T	C	0.5333	-0.0013	0.0251	0.958694
Body mass index(ebi-a-GCST90025994)	Keratoconus(GWAS Catalog)	rs1029969	16	6710469	A	G	0.735036	0.0127796	0.00217179	1.6e-08		A	G	0.5189	-0.0006	0.027	0.982271
Body mass index(ebi-a-GCST90025994)	Keratoconus(GWAS Catalog)	rs1030221	5	63024606	T	C	0.478699	0.0140291	0.00191664	1.99986e-13		T	C	0.4425	-0.0065	0.0248	0.793247
Body mass index(ebi-a-GCST90025994)	Keratoconus(GWAS Catalog)	rs1048932	11	115044850	A	C	0.412043	-0.015664	0.00196187	9.79941e-16		A	C	0.6089	-0.0264	0.0247	0.285148
Body mass index(ebi-a-GCST90025994)	Keratoconus(GWAS Catalog)	rs10494720	1	195042525	G	A	0.377123	-0.0141059	0.00196589	2.99985e-13		G	A	0.5697	0.015	0.0256	0.557918
Body mass index(ebi-a-GCST90025994)	Keratoconus(GWAS Catalog)	rs10507483	13	40759773	C	T	0.166052	0.016421	0.00257872	1.09999e-10		C	T	0.4367	0.0417	0.0309	0.177172
Body mass index(ebi-a-GCST90025994)	Keratoconus(GWAS Catalog)	rs10510419	3	12426936	T	G	0.146951	-0.0158247	0.00269795	1.5e-09		T	G	0.4001	0.1016	0.0334	0.00235077
Body mass index(ebi-a-GCST90025994)	Keratoconus(GWAS Catalog)	rs1061801	6	33282338	A	G	0.190683	0.0177055	0.00254097	1.39991e-12		A	G	0.4659	0.0051	0.0302	0.865896
Body mass index(ebi-a-GCST90025994)	Keratoconus(GWAS Catalog)	rs1064213	2	198950240	A	G	0.477029	0.0141431	0.00191837	1.29987e-13		A	G	0.431	-0.0478	0.0249	0.0548985
Body mass index(ebi-a-GCST90025994)	Keratoconus(GWAS Catalog)	rs10738406	9	15712636	A	G	0.446125	-0.0190645	0.00193281	5.30029e-23		A	G	0.424	-0.0409	0.0234	0.0804877
Body mass index(ebi-a-GCST90025994)	Keratoconus(GWAS Catalog)	rs10740118	10	65101207	C	G	0.417659	-0.0120627	0.00194798	1.6e-10		C	G	0.4016	-0.1073	0.0239	7.13772e-06
Body mass index(ebi-a-GCST90025994)	Keratoconus(GWAS Catalog)	rs10756801	9	16740110	T	G	0.643488	-0.0147582	0.0020056	3.69999e-13		T	G	0.7278	-0.0171	0.0272	0.529561
Body mass index(ebi-a-GCST90025994)	Keratoconus(GWAS Catalog)	rs10788918	1	50230438	G	T	0.682171	-0.0181693	0.00204403	1.80011e-19		G	T	0.4823	0.0609	0.0253	0.0160791
Body mass index(ebi-a-GCST90025994)	Keratoconus(GWAS Catalog)	rs10795422	10	16759312	G	A	0.689451	0.0143823	0.00207629	4.60045e-12		G	A	0.5168	0.007	0.0278	0.801197
Body mass index(ebi-a-GCST90025994)	Keratoconus(GWAS Catalog)	rs10818810	9	126096522	A	G	0.382676	0.0128645	0.00197492	2.39994e-11		A	G	0.5319	0.059	0.0253	0.0196999
Body mass index(ebi-a-GCST90025994)	Keratoconus(GWAS Catalog)	rs10819759	9	103091630	G	A	0.313784	0.0167872	0.00207303	4.60045e-16		G	A	0.2492	0.0931	0.0247	0.000163751
Body mass index(ebi-a-GCST90025994)	Keratoconus(GWAS Catalog)	rs1083455	2	147918261	A	G	0.57947	-0.0165503	0.00193048	4.49987e-18		A	G	0.6942	0.0171	0.0252	0.497409
Body mass index(ebi-a-GCST90025994)	Keratoconus(GWAS Catalog)	rs10851975	15	35762649	A	C	0.849397	0.0148621	0.00269192	1.5e-08		A	C	0.7622	0.0334	0.0415	0.420924
Body mass index(ebi-a-GCST90025994)	Keratoconus(GWAS Catalog)	rs10894294	11	130830748	A	C	0.512317	0.0145333	0.00191954	3.50026e-14		A	C	0.3554	-0.0458	0.0247	0.0637033
Body mass index(ebi-a-GCST90025994)	Keratoconus(GWAS Catalog)	rs10938397	4	45182527	G	A	0.435064	0.0293651	0.00193364	3.10027e-52		G	A	0.5936	0.0721	0.0238	0.0024503
Body mass index(ebi-a-GCST90025994)	Keratoconus(GWAS Catalog)	rs10953740	7	113460282	G	A	0.554666	-0.0161308	0.00192823	1.20005e-16		G	A	0.6427	-0.0419	0.0247	0.0898184
Body mass index(ebi-a-GCST90025994)	Keratoconus(GWAS Catalog)	rs10968576	9	28414339	G	A	0.322063	0.0240249	0.00205228	1.20005e-31		G	A	0.4805	0.0106	0.0267	0.691365
Body mass index(ebi-a-GCST90025994)	Keratoconus(GWAS Catalog)	rs11000112	10	53675164	C	T	0.415415	0.0121766	0.00194956	1e-10		C	T	0.5794	0.0081	0.0258	0.753556
Body mass index(ebi-a-GCST90025994)	Keratoconus(GWAS Catalog)	rs11000945	10	76030739	A	G	0.122823	0.0189107	0.00291924	1e-10		A	G	0.4036	0.0736	0.0354	0.0376085
Body mass index(ebi-a-GCST90025994)	Keratoconus(GWAS Catalog)	rs11086089	19	18214031	T	C	0.408201	0.0160486	0.00195851	1.39991e-16		T	C	0.5776	0.0411	0.0257	0.109771
Body mass index(ebi-a-GCST90025994)	Keratoconus(GWAS Catalog)	rs11097236	4	77028450	A	G	0.200785	0.0133795	0.00239574	4.49997e-08		A	G	0.4004	-0.0398	0.0278	0.152243
Body mass index(ebi-a-GCST90025994)	Keratoconus(GWAS Catalog)	rs11165513	1	96368020	T	C	0.384746	0.0130771	0.00195935	1.69981e-11		T	C	0.5743	0.0167	0.0242	0.490142
Body mass index(ebi-a-GCST90025994)	Keratoconus(GWAS Catalog)	rs11189513	10	99969568	G	A	0.315967	-0.017999	0.00207506	7.70016e-18		G	A	0.516	0.0195	0.0256	0.446228
Body mass index(ebi-a-GCST90025994)	Keratoconus(GWAS Catalog)	rs11201992	10	88117318	A	C	0.458343	-0.0122629	0.0019287	1.40001e-10		A	C	0.361	0.0182	0.0259	0.482241
Body mass index(ebi-a-GCST90025994)	Keratoconus(GWAS Catalog)	rs1125683	15	60917321	G	A	0.447692	0.0116829	0.00193214	1.09999e-09		G	A	0.5115	-0.0537	0.0234	0.0217405
Body mass index(ebi-a-GCST90025994)	Keratoconus(GWAS Catalog)	rs1126930	12	49399132	C	G	0.0347752	0.0328688	0.00530642	4.09996e-10		C	G	0.1217	0.0356	0.0886	0.687827
Body mass index(ebi-a-GCST90025994)	Keratoconus(GWAS Catalog)	rs114263339	5	50932343	T	C	0.0258564	0.0390253	0.00604381	7.19946e-11		T	C	0.1188	0.0033	0.1047	0.974856
Body mass index(ebi-a-GCST90025994)	Keratoconus(GWAS Catalog)	rs11521066	7	137435053	C	T	0.288984	0.0121499	0.00211313	1.7e-09		C	T	0.5483	0.0814	0.0281	0.00376993
Body mass index(ebi-a-GCST90025994)	Keratoconus(GWAS Catalog)	rs11538	22	18220831	G	A	0.171864	0.0148744	0.00256515	1.40001e-09		G	A	0.303	0.0104	0.037	0.778648
Body mass index(ebi-a-GCST90025994)	Keratoconus(GWAS Catalog)	rs11542009	3	9517369	T	C	0.101909	0.0226106	0.00316619	3.90032e-13		T	C	0.269	0.0526	0.0411	0.200614
Body mass index(ebi-a-GCST90025994)	Keratoconus(GWAS Catalog)	rs11575375	7	50571779	A	G	0.345315	0.0121438	0.00202341	9.90011e-10		A	G	0.5737	0.0036	0.0256	0.888166
Body mass index(ebi-a-GCST90025994)	Keratoconus(GWAS Catalog)	rs1159974	6	126090277	C	T	0.524732	0.0129241	0.00192025	8.19974e-12		C	T	0.6322	-0.009	0.0239	0.706494
Body mass index(ebi-a-GCST90025994)	Keratoconus(GWAS Catalog)	rs11622224	14	73304565	T	C	0.522506	0.0111388	0.001927	1.09999e-08		T	C	0.3663	-0.0368	0.0246	0.134671
Body mass index(ebi-a-GCST90025994)	Keratoconus(GWAS Catalog)	rs11630385	15	31848910	G	A	0.466888	0.0111656	0.00193059	3.2e-09		G	A	0.5599	-0.0617	0.0244	0.011449
Body mass index(ebi-a-GCST90025994)	Keratoconus(GWAS Catalog)	rs11668587	19	18829770	G	A	0.333412	-0.0177344	0.00203757	5.30029e-18		G	A	0.5435	-0.006	0.025	0.81033
Body mass index(ebi-a-GCST90025994)	Keratoconus(GWAS Catalog)	rs11679338	2	181606895	T	C	0.662099	0.0171062	0.00201218	6.4998e-18		T	C	0.4597	0.0277	0.0263	0.292235
Body mass index(ebi-a-GCST90025994)	Keratoconus(GWAS Catalog)	rs11694662	2	211989218	T	C	0.290688	0.0116272	0.00209775	5.80003e-09		T	C	0.5019	-0.0143	0.0264	0.588048
Body mass index(ebi-a-GCST90025994)	Keratoconus(GWAS Catalog)	rs117176448	8	27261138	G	C	0.0960708	0.0224866	0.00325497	1.29987e-11		G	C	0.3078	-0.0995	0.0464	0.0320011
Body mass index(ebi-a-GCST90025994)	Keratoconus(GWAS Catalog)	rs11729908	4	55221410	T	C	0.491581	-0.010713	0.00191482	1.7e-08		T	C	0.3551	0.0193	0.0248	0.436436
Body mass index(ebi-a-GCST90025994)	Keratoconus(GWAS Catalog)	rs11739877	5	105876806	T	C	0.621919	0.0119802	0.00197628	6.29999e-10		T	C	0.4291	-0.008	0.0252	0.750894
Body mass index(ebi-a-GCST90025994)	Keratoconus(GWAS Catalog)	rs1177619	6	83388363	C	T	0.525987	-0.0139199	0.00191876	1.80011e-13		C	T	0.445	0.0086	0.0243	0.723407
Body mass index(ebi-a-GCST90025994)	Keratoconus(GWAS Catalog)	rs11776713	8	30861607	C	T	0.476744	-0.0122618	0.00191931	1.29999e-10		C	T	0.591	0.0057	0.0246	0.816765
Body mass index(ebi-a-GCST90025994)	Keratoconus(GWAS Catalog)	rs117829164	15	73165346	G	T	0.119175	-0.0232509	0.00297057	3.59998e-15		G	T	0.319	0.0526	0.0425	0.215847
Body mass index(ebi-a-GCST90025994)	Keratoconus(GWAS Catalog)	rs11806197	1	77964855	G	A	0.190576	0.0245266	0.00242772	1.59993e-23		G	A	0.3849	0.0215	0.0328	0.512154
Body mass index(ebi-a-GCST90025994)	Keratoconus(GWAS Catalog)	rs11864909	16	20400839	T	C	0.286047	0.0114727	0.00212223	4e-08		T	C	0.4887	-0.0198	0.0267	0.458346
Body mass index(ebi-a-GCST90025994)	Keratoconus(GWAS Catalog)	rs11954149	5	119388158	G	A	0.53704	-0.0114646	0.00192067	4.79999e-09		G	A	0.3898	-0.0138	0.0253	0.585441
Body mass index(ebi-a-GCST90025994)	Keratoconus(GWAS Catalog)	rs12140153	1	62579891	T	G	0.0966253	-0.0365061	0.00328204	1e-28		T	G	0.2392	-0.0359	0.0549	0.513166
Body mass index(ebi-a-GCST90025994)	Keratoconus(GWAS Catalog)	rs12152961	5	152566888	A	G	0.212706	0.0130135	0.00234053	2.99999e-08		A	G	0.3788	-0.0389	0.0315	0.21686
Body mass index(ebi-a-GCST90025994)	Keratoconus(GWAS Catalog)	rs12209834	6	104842919	A	C	0.244317	-0.0128679	0.00222858	9.09997e-09		A	C	0.51	-0.0639	0.0289	0.0270308
Body mass index(ebi-a-GCST90025994)	Keratoconus(GWAS Catalog)	rs12325419	16	70368909	A	G	0.116251	-0.0224093	0.00299209	3.29989e-14		A	G	0.4359	-0.0193	0.0386	0.617075
Body mass index(ebi-a-GCST90025994)	Keratoconus(GWAS Catalog)	rs12331308	4	171613916	A	G	0.18231	-0.0150265	0.00248225	2.19999e-09		A	G	0.4905	-0.0279	0.0288	0.33267
Body mass index(ebi-a-GCST90025994)	Keratoconus(GWAS Catalog)	rs12344695	9	81366176	G	A	0.448344	-0.0127294	0.0019264	6.09958e-11		G	A	0.6008	-0.021	0.0241	0.383553
Body mass index(ebi-a-GCST90025994)	Keratoconus(GWAS Catalog)	rs12364470	11	134601012	G	T	0.164684	0.0198778	0.00258723	1.10002e-14		G	T	0.4155	0.0351	0.0346	0.310368
Body mass index(ebi-a-GCST90025994)	Keratoconus(GWAS Catalog)	rs12435157	14	91526353	A	G	0.287152	-0.0151386	0.00213042	8.30042e-13		A	G	0.5236	-0.0132	0.0259	0.610295
Body mass index(ebi-a-GCST90025994)	Keratoconus(GWAS Catalog)	rs12459368	19	18459377	G	A	0.268346	-0.0176516	0.0021701	2.90001e-16		G	A	0.4944	-0.0005	0.027	0.985225
Body mass index(ebi-a-GCST90025994)	Keratoconus(GWAS Catalog)	rs12500459	4	3284340	A	G	0.130077	0.018064	0.00284879	2.80001e-10		A	G	0.4792	0.0689	0.0328	0.0356752
Body mass index(ebi-a-GCST90025994)	Keratoconus(GWAS Catalog)	rs12514473	5	80818639	C	T	0.241994	-0.0172798	0.00223449	7.89951e-15		C	T	0.4389	-0.0348	0.0291	0.231745
Body mass index(ebi-a-GCST90025994)	Keratoconus(GWAS Catalog)	rs12543508	8	118897663	T	C	0.110003	0.02167	0.00306645	6.79986e-12		T	C	0.4562	0.0691	0.034	0.0421179
Body mass index(ebi-a-GCST90025994)	Keratoconus(GWAS Catalog)	rs1260326	2	27730940	C	T	0.59814	0.0110413	0.00196886	1.40001e-08		C	T	0.4571	-0.0255	0.0252	0.311584
Body mass index(ebi-a-GCST90025994)	Keratoconus(GWAS Catalog)	rs12639116	3	62434127	T	C	0.0965193	-0.0178611	0.00324794	3.2e-08		T	C	0.3914	-0.0102	0.046	0.824517
Body mass index(ebi-a-GCST90025994)	Keratoconus(GWAS Catalog)	rs12764049	10	104634956	G	A	0.225548	0.0169401	0.00229743	1.9002e-13		G	A	0.4772	0.0341	0.0273	0.211634
Body mass index(ebi-a-GCST90025994)	Keratoconus(GWAS Catalog)	rs12881629	14	101146413	G	A	0.0823494	0.0211716	0.00349524	3.89996e-10		G	A	0.42	0.0268	0.0433	0.535957
Body mass index(ebi-a-GCST90025994)	Keratoconus(GWAS Catalog)	rs12921986	16	72312727	G	A	0.0779429	0.0206874	0.00358435	4.39997e-09		G	A	0.2218	-0.0271	0.0576	0.638008
Body mass index(ebi-a-GCST90025994)	Keratoconus(GWAS Catalog)	rs13006913	2	161276989	A	G	0.704016	0.0117253	0.00208595	2.5e-08		A	G	0.4747	0.0083	0.0252	0.74188
Body mass index(ebi-a-GCST90025994)	Keratoconus(GWAS Catalog)	rs13038765	20	35780729	A	G	0.101244	-0.017763	0.00320131	2.69998e-08		A	G	0.195	-0.0337	0.0525	0.520935
Body mass index(ebi-a-GCST90025994)	Keratoconus(GWAS Catalog)	rs13054	3	42438754	C	T	0.592398	-0.0129856	0.00196061	8.30042e-11		C	T	0.6324	-0.0207	0.0252	0.411402
Body mass index(ebi-a-GCST90025994)	Keratoconus(GWAS Catalog)	rs13107325	4	103188709	T	C	0.074877	0.0456805	0.00369565	4.79954e-37		T	C	0.1201	0.1979	0.0489	5.18705e-05
Body mass index(ebi-a-GCST90025994)	Keratoconus(GWAS Catalog)	rs13201510	6	70335649	A	G	0.210349	-0.0146235	0.00235141	8.70001e-10		A	G	0.4764	-0.0501	0.0287	0.0808727
Body mass index(ebi-a-GCST90025994)	Keratoconus(GWAS Catalog)	rs13233916	7	138874416	G	C	0.0894452	-0.0235198	0.00336208	4.49987e-12		G	C	0.3437	-0.025	0.0525	0.633939
Body mass index(ebi-a-GCST90025994)	Keratoconus(GWAS Catalog)	rs13243284	7	103417139	C	A	0.420997	0.0178737	0.00195512	9.20026e-21		C	A	0.6016	-0.0018	0.0235	0.938945
Body mass index(ebi-a-GCST90025994)	Keratoconus(GWAS Catalog)	rs13269000	8	14095199	C	T	0.345338	0.0150973	0.00202005	5.79963e-14		C	T	0.4551	0.0161	0.0271	0.552448
Body mass index(ebi-a-GCST90025994)	Keratoconus(GWAS Catalog)	rs13417131	2	145618478	C	T	0.108875	0.0173561	0.00306437	2.59998e-08		C	T	0.4536	-0.0942	0.0356	0.00814336
Body mass index(ebi-a-GCST90025994)	Keratoconus(GWAS Catalog)	rs1364063	16	69588572	C	T	0.408966	-0.0225768	0.00195178	2.60016e-32		C	T	0.5738	0.0851	0.0241	0.000413803
Body mass index(ebi-a-GCST90025994)	Keratoconus(GWAS Catalog)	rs1406779	3	131750352	T	C	0.319582	0.0223114	0.00204988	8.69961e-28		T	C	0.5266	0.0319	0.0254	0.20915
Body mass index(ebi-a-GCST90025994)	Keratoconus(GWAS Catalog)	rs1412971	1	190205828	T	G	0.562787	-0.0148013	0.00192209	1.29987e-14		T	G	0.3858	0.0033	0.0248	0.894142
Body mass index(ebi-a-GCST90025994)	Keratoconus(GWAS Catalog)	rs1426172	8	95615216	G	A	0.317623	-0.0133091	0.0020585	2.09991e-11		G	A	0.5267	0.0178	0.0251	0.478223
Body mass index(ebi-a-GCST90025994)	Keratoconus(GWAS Catalog)	rs1462433	8	76813268	A	G	0.298149	-0.0220522	0.00209967	1.99986e-25		A	G	0.476	0.0196	0.0267	0.462899
Body mass index(ebi-a-GCST90025994)	Keratoconus(GWAS Catalog)	rs1484375	9	109067561	G	A	0.778855	-0.0129024	0.00231221	9.09997e-09		G	A	0.6095	-0.0257	0.0293	0.380414
Body mass index(ebi-a-GCST90025994)	Keratoconus(GWAS Catalog)	rs1491905	14	47296286	C	T	0.504707	-0.0167267	0.00192252	2.49977e-18		C	T	0.5423	-0.026	0.0245	0.288588
Body mass index(ebi-a-GCST90025994)	Keratoconus(GWAS Catalog)	rs1578407	20	17196608	T	C	0.729036	0.0125838	0.00216651	1e-08		T	C	0.5861	0.0205	0.0283	0.468831
Body mass index(ebi-a-GCST90025994)	Keratoconus(GWAS Catalog)	rs1579557	6	40371918	T	C	0.296075	0.0230363	0.00210048	1.39991e-27		T	C	0.4594	0.033	0.0272	0.22504
Body mass index(ebi-a-GCST90025994)	Keratoconus(GWAS Catalog)	rs159037	5	94197477	C	T	0.253307	0.0131645	0.00220473	4.09996e-09		C	T	0.4558	0.0702	0.0298	0.0184876
Body mass index(ebi-a-GCST90025994)	Keratoconus(GWAS Catalog)	rs1657930	15	57120989	A	G	0.803877	-0.0147055	0.00242372	6.19998e-10		A	G	0.6203	0.073	0.0278	0.00864204
Body mass index(ebi-a-GCST90025994)	Keratoconus(GWAS Catalog)	rs16826093	1	39815143	A	T	0.209592	0.0179031	0.00235234	4.00037e-15		A	T	0.3658	-0.0199	0.0314	0.526239
Body mass index(ebi-a-GCST90025994)	Keratoconus(GWAS Catalog)	rs16904538	8	132881255	A	G	0.115962	0.0169142	0.00299722	1.40001e-08		A	G	0.5344	0.0359	0.0332	0.279552
Body mass index(ebi-a-GCST90025994)	Keratoconus(GWAS Catalog)	rs17040743	4	162107120	C	A	0.374098	0.0115571	0.00197858	1.29999e-09		C	A	0.5488	-0.0252	0.0248	0.309568
Body mass index(ebi-a-GCST90025994)	Keratoconus(GWAS Catalog)	rs17071756	6	142715195	C	T	0.169182	0.0149498	0.00261822	2.19999e-08		C	T	0.4925	0.0479	0.0285	0.0928209
Body mass index(ebi-a-GCST90025994)	Keratoconus(GWAS Catalog)	rs17425707	1	57874879	C	T	0.103981	0.0185731	0.00312603	1.5e-08		C	T	0.4029	-0.0199	0.0383	0.603355
Body mass index(ebi-a-GCST90025994)	Keratoconus(GWAS Catalog)	rs17782313	18	57851097	C	T	0.232975	0.0538326	0.00227322	3.89942e-125		C	T	0.5055	-0.0235	0.0267	0.378778
Body mass index(ebi-a-GCST90025994)	Keratoconus(GWAS Catalog)	rs179442	8	116669769	T	C	0.338243	-0.0180531	0.00202864	1.69981e-19		T	C	0.4492	-0.0138	0.025	0.580948
Body mass index(ebi-a-GCST90025994)	Keratoconus(GWAS Catalog)	rs1805123	7	150645534	G	T	0.243161	-0.0162643	0.00224704	3.80014e-13		G	T	0.4297	-0.0439	0.0294	0.135386
Body mass index(ebi-a-GCST90025994)	Keratoconus(GWAS Catalog)	rs1837680	11	76501451	A	G	0.220508	-0.0140327	0.00231472	1.7e-09		A	G	0.5488	-0.0344	0.0297	0.246762
Body mass index(ebi-a-GCST90025994)	Keratoconus(GWAS Catalog)	rs1860561	12	110783241	A	G	0.22748	0.0145526	0.0023015	1.5e-10		A	G	0.4074	-0.0432	0.0327	0.186468
Body mass index(ebi-a-GCST90025994)	Keratoconus(GWAS Catalog)	rs1884630	14	29670290	G	A	0.191533	-0.0162546	0.00244075	5.30029e-11		G	A	0.4647	0.0349	0.0314	0.266368
Body mass index(ebi-a-GCST90025994)	Keratoconus(GWAS Catalog)	rs1927788	13	96928031	C	A	0.465294	0.0121623	0.00192686	1e-10		C	A	0.3494	0.0386	0.0238	0.104836
Body mass index(ebi-a-GCST90025994)	Keratoconus(GWAS Catalog)	rs1937462	1	66337832	G	A	0.593004	0.0113465	0.00194168	4.09996e-09		G	A	0.6165	-0.0088	0.0242	0.71613
Body mass index(ebi-a-GCST90025994)	Keratoconus(GWAS Catalog)	rs1949203	13	65469787	G	A	0.763985	0.0138924	0.00226293	1e-09		G	A	0.5535	-0.0086	0.0282	0.760393
Body mass index(ebi-a-GCST90025994)	Keratoconus(GWAS Catalog)	rs1951716	14	94007075	T	C	0.631281	0.020208	0.00200347	1.39991e-24		T	C	0.7483	-0.0499	0.0249	0.0450683
Body mass index(ebi-a-GCST90025994)	Keratoconus(GWAS Catalog)	rs1970801	4	96070525	T	G	0.594412	-0.0107918	0.00195376	3.79997e-08		T	G	0.6276	-0.0025	0.024	0.917037
Body mass index(ebi-a-GCST90025994)	Keratoconus(GWAS Catalog)	rs197393	1	112298829	C	T	0.379203	0.0139946	0.0019676	2.49977e-13		C	T	0.4704	-0.0077	0.0244	0.752326
Body mass index(ebi-a-GCST90025994)	Keratoconus(GWAS Catalog)	rs1973993	1	96943994	C	T	0.597124	0.0194583	0.00194324	2.29985e-23		C	T	0.4899	0.029	0.0241	0.228853
Body mass index(ebi-a-GCST90025994)	Keratoconus(GWAS Catalog)	rs2015407	14	103274547	G	A	0.65016	-0.0180952	0.00201203	3.40017e-20		G	A	0.5647	0.0365	0.0254	0.150716
Body mass index(ebi-a-GCST90025994)	Keratoconus(GWAS Catalog)	rs2017657	8	73426371	T	G	0.573726	-0.0191676	0.00194294	6.59933e-23		T	G	0.6812	0.0118	0.0259	0.648679
Body mass index(ebi-a-GCST90025994)	Keratoconus(GWAS Catalog)	rs2072758	1	174525917	T	C	0.110715	0.0218444	0.00303827	8.99912e-13		T	C	0.1675	-0.0469	0.047	0.318341
Body mass index(ebi-a-GCST90025994)	Keratoconus(GWAS Catalog)	rs2074613	5	139714564	T	C	0.55981	0.0123085	0.00193109	2.1e-10		T	C	0.6106	-0.0064	0.025	0.797951
Body mass index(ebi-a-GCST90025994)	Keratoconus(GWAS Catalog)	rs2076561	20	25193949	A	G	0.332969	0.0149942	0.00204906	5.90065e-13		A	G	0.5111	0.0204	0.0256	0.425524
Body mass index(ebi-a-GCST90025994)	Keratoconus(GWAS Catalog)	rs2076603	1	17319011	A	G	0.634409	-0.0128178	0.00202044	1.2e-10		A	G	0.5396	-0.0551	0.0251	0.0281479
Body mass index(ebi-a-GCST90025994)	Keratoconus(GWAS Catalog)	rs2110499	4	18381312	G	A	0.464421	0.0143076	0.001924	3.10027e-14		G	A	0.3417	-0.0105	0.0236	0.656381
Body mass index(ebi-a-GCST90025994)	Keratoconus(GWAS Catalog)	rs215614	7	32347335	A	G	0.628053	-0.0153913	0.00198755	1.10002e-14		A	G	0.433	-0.042	0.0239	0.0788629
Body mass index(ebi-a-GCST90025994)	Keratoconus(GWAS Catalog)	rs2172131	10	133978962	C	T	0.579005	-0.0140276	0.00194543	8.80035e-13		C	T	0.3929	0.0483	0.0254	0.0572268
Body mass index(ebi-a-GCST90025994)	Keratoconus(GWAS Catalog)	rs217669	14	62360075	C	T	0.271366	0.017721	0.00216364	1.80011e-15		C	T	0.5306	0.0375	0.0256	0.142964
Body mass index(ebi-a-GCST90025994)	Keratoconus(GWAS Catalog)	rs2188806	7	93106237	T	C	0.475996	0.0117326	0.00192203	1.89998e-09		T	C	0.6323	-0.0558	0.0248	0.0244489
Body mass index(ebi-a-GCST90025994)	Keratoconus(GWAS Catalog)	rs2228215	6	12120445	G	A	0.350792	-0.0139062	0.00202222	1.39991e-11		G	A	0.5083	-0.0423	0.0259	0.102426
Body mass index(ebi-a-GCST90025994)	Keratoconus(GWAS Catalog)	rs2228550	1	32164206	G	T	0.640763	0.0129267	0.00203565	4e-10		G	T	0.4447	0.0047	0.026	0.856549
Body mass index(ebi-a-GCST90025994)	Keratoconus(GWAS Catalog)	rs2231142	4	89052323	T	G	0.112987	-0.0200575	0.00303428	1.39991e-11		T	G	0.3162	-0.0486	0.0412	0.238155
Body mass index(ebi-a-GCST90025994)	Keratoconus(GWAS Catalog)	rs2234458	11	65639374	T	C	0.636836	-0.0188257	0.00200165	2.90001e-21		T	C	0.5838	-0.0744	0.0264	0.00482965
Body mass index(ebi-a-GCST90025994)	Keratoconus(GWAS Catalog)	rs2250377	1	201860626	G	A	0.660623	-0.023556	0.00203198	1.50003e-31		G	A	0.5076	0.0269	0.026	0.300849
Body mass index(ebi-a-GCST90025994)	Keratoconus(GWAS Catalog)	rs2271264	17	46507417	A	G	0.0903739	0.0248187	0.00335563	1.69981e-13		A	G	0.3292	-0.0584	0.0425	0.169405
Body mass index(ebi-a-GCST90025994)	Keratoconus(GWAS Catalog)	rs2273699	14	103923475	G	A	0.337457	-0.0152846	0.0020468	2.19989e-14		G	A	0.5611	-0.0783	0.0247	0.00152418
Body mass index(ebi-a-GCST90025994)	Keratoconus(GWAS Catalog)	rs2274316	1	156446242	A	C	0.650181	0.0128401	0.00201515	4.79999e-10		A	C	0.5597	0.0484	0.0265	0.0677878
Body mass index(ebi-a-GCST90025994)	Keratoconus(GWAS Catalog)	rs2275527	1	11190646	A	G	0.233555	0.0151186	0.00228662	2.19989e-11		A	G	0.5167	-0.0229	0.03	0.445265
Body mass index(ebi-a-GCST90025994)	Keratoconus(GWAS Catalog)	rs2276190	18	63430340	A	G	0.271493	0.0146262	0.00217269	6.59933e-12		A	G	0.434	0.0773	0.025	0.00198813
Body mass index(ebi-a-GCST90025994)	Keratoconus(GWAS Catalog)	rs2276707	3	119534153	T	C	0.169353	-0.0147476	0.00256968	7.39997e-09		T	C	0.5411	-0.013	0.0295	0.659446
Body mass index(ebi-a-GCST90025994)	Keratoconus(GWAS Catalog)	rs2277158	9	129453229	G	A	0.417774	0.0130194	0.00194583	4.79954e-11		G	A	0.4985	-0.0042	0.0237	0.859339
Body mass index(ebi-a-GCST90025994)	Keratoconus(GWAS Catalog)	rs2279574	12	89745477	A	C	0.537876	-0.0151311	0.00194854	2.09991e-15		A	C	0.6858	0.009	0.0246	0.714474
Body mass index(ebi-a-GCST90025994)	Keratoconus(GWAS Catalog)	rs2289322	18	1884329	T	G	0.146974	0.0161945	0.00271552	9.09997e-10		T	G	0.4326	0.0404	0.0325	0.213839
Body mass index(ebi-a-GCST90025994)	Keratoconus(GWAS Catalog)	rs2290081	3	81810725	T	C	0.345438	0.0112273	0.00201119	7.39997e-09		T	C	0.5507	0.0297	0.0245	0.225419
Body mass index(ebi-a-GCST90025994)	Keratoconus(GWAS Catalog)	rs2292238	12	56493822	C	A	0.405294	-0.016157	0.00196705	3.29989e-16		C	A	0.5485	0.0144	0.0249	0.563053
Body mass index(ebi-a-GCST90025994)	Keratoconus(GWAS Catalog)	rs2306540	12	133428131	T	C	0.306819	0.0128051	0.00209058	5.49997e-10		T	C	0.4196	0.0216	0.0283	0.445314
Body mass index(ebi-a-GCST90025994)	Keratoconus(GWAS Catalog)	rs2306593	17	34866546	T	C	0.48188	-0.0162214	0.00194779	6.00067e-17		T	C	0.6482	0.0195	0.0248	0.431697
Body mass index(ebi-a-GCST90025994)	Keratoconus(GWAS Catalog)	rs2307111	5	75003678	C	T	0.383176	-0.0283623	0.00198995	2.70023e-47		C	T	0.3122	-0.0197	0.0245	0.42135
Body mass index(ebi-a-GCST90025994)	Keratoconus(GWAS Catalog)	rs2309838	2	100838455	C	T	0.401463	-0.0164149	0.0019445	3.19963e-17		C	T	0.5265	0.0224	0.0255	0.37971
Body mass index(ebi-a-GCST90025994)	Keratoconus(GWAS Catalog)	rs2373284	7	147674912	C	T	0.391661	-0.0110044	0.00196726	4.49997e-08		C	T	0.4783	-0.0191	0.025	0.444867
Body mass index(ebi-a-GCST90025994)	Keratoconus(GWAS Catalog)	rs2385403	2	220197424	T	C	0.151317	-0.0199198	0.00267355	5.70033e-14		T	C	0.5068	0.0391	0.0297	0.188007
Body mass index(ebi-a-GCST90025994)	Keratoconus(GWAS Catalog)	rs2472297	15	75027880	T	C	0.262581	0.0140593	0.00218825	8.4004e-11		T	C	0.3284	0.0055	0.0317	0.862257
Body mass index(ebi-a-GCST90025994)	Keratoconus(GWAS Catalog)	rs2510344	18	21113285	C	T	0.48591	-0.0205991	0.00194059	9.8992e-27		C	T	0.4353	-0.0572	0.0246	0.0200611
Body mass index(ebi-a-GCST90025994)	Keratoconus(GWAS Catalog)	rs2609188	2	6159942	C	T	0.438325	-0.0131735	0.00192117	2.60016e-12		C	T	0.3426	-0.0104	0.0243	0.668663
Body mass index(ebi-a-GCST90025994)	Keratoconus(GWAS Catalog)	rs2615613	18	76754871	T	G	0.0823497	-0.0197929	0.00353584	3.29997e-08		T	G	0.5164	-0.0286	0.0442	0.517594
Body mass index(ebi-a-GCST90025994)	Keratoconus(GWAS Catalog)	rs2627323	15	81021383	T	C	0.466098	0.0112104	0.00192734	9.90011e-09		T	C	0.5593	0.0205	0.0253	0.417781
Body mass index(ebi-a-GCST90025994)	Keratoconus(GWAS Catalog)	rs2733269	12	41866717	G	A	0.553617	0.0125194	0.00192794	1.29999e-10		G	A	0.3897	-0.0207	0.025	0.40767
Body mass index(ebi-a-GCST90025994)	Keratoconus(GWAS Catalog)	rs2802536	1	98556115	C	T	0.821791	-0.0145847	0.00249112	5.69994e-09		C	T	0.5833	-0.0311	0.035	0.374233
Body mass index(ebi-a-GCST90025994)	Keratoconus(GWAS Catalog)	rs2814992	6	34617144	G	A	0.329089	0.0285245	0.00204022	5.00035e-45		G	A	0.4495	0.0429	0.0249	0.0849081
Body mass index(ebi-a-GCST90025994)	Keratoconus(GWAS Catalog)	rs2815757	1	72764289	T	C	0.808537	0.0321439	0.00242763	3.90032e-40		T	C	0.6115	-0.0965	0.0312	0.00198178
Body mass index(ebi-a-GCST90025994)	Keratoconus(GWAS Catalog)	rs2833978	21	34219732	A	G	0.101609	-0.0173531	0.00319545	1.7e-08		A	G	0.3627	-0.0487	0.0405	0.229182
Body mass index(ebi-a-GCST90025994)	Keratoconus(GWAS Catalog)	rs2836754	21	40291740	C	T	0.637929	0.0123311	0.00200716	2.90001e-10		C	T	0.7232	-0.0075	0.0246	0.760459
Body mass index(ebi-a-GCST90025994)	Keratoconus(GWAS Catalog)	rs2838818	21	46641017	G	A	0.552065	0.0158602	0.00196191	4.19952e-16		G	A	0.4843	0.0016	0.0237	0.946175
Body mass index(ebi-a-GCST90025994)	Keratoconus(GWAS Catalog)	rs28433800	15	46521595	T	C	0.39626	0.0126681	0.00196483	7.50067e-11		T	C	0.5845	0.03	0.0255	0.239407
Body mass index(ebi-a-GCST90025994)	Keratoconus(GWAS Catalog)	rs285681	19	34275437	A	G	0.185596	0.0146668	0.00247398	4.49997e-09		A	G	0.4554	0.0158	0.0324	0.625795
Body mass index(ebi-a-GCST90025994)	Keratoconus(GWAS Catalog)	rs2862996	11	43653833	T	G	0.689328	-0.0228165	0.00207421	1e-28		T	G	0.4895	-0.024	0.0253	0.342816
Body mass index(ebi-a-GCST90025994)	Keratoconus(GWAS Catalog)	rs28726372	1	84353839	C	T	0.306942	0.0115045	0.00206862	3.2e-08		C	T	0.5099	0.0495	0.0293	0.091139
Body mass index(ebi-a-GCST90025994)	Keratoconus(GWAS Catalog)	rs288173	5	107352294	G	A	0.173466	-0.0240734	0.00252733	1.20005e-21		G	A	0.5243	-0.0099	0.0287	0.730134
Body mass index(ebi-a-GCST90025994)	Keratoconus(GWAS Catalog)	rs2920939	8	93182601	A	G	0.606746	0.0108059	0.00196534	3.59998e-08		A	G	0.4257	-0.0128	0.0269	0.634191
Body mass index(ebi-a-GCST90025994)	Keratoconus(GWAS Catalog)	rs3004928	10	34408745	C	A	0.424513	0.0107084	0.00195871	3.2e-08		C	A	0.4193	0.0015	0.0249	0.951964
Body mass index(ebi-a-GCST90025994)	Keratoconus(GWAS Catalog)	rs312925	2	172563922	A	G	0.277863	-0.0138964	0.00214362	3.69999e-11		A	G	0.5017	0.0081	0.0266	0.760738
Body mass index(ebi-a-GCST90025994)	Keratoconus(GWAS Catalog)	rs32415	5	167369522	T	C	0.216745	0.012803	0.00232733	4.20001e-08		T	C	0.3443	0.0135	0.0284	0.634536
Body mass index(ebi-a-GCST90025994)	Keratoconus(GWAS Catalog)	rs326851	4	112760875	A	G	0.612683	0.0110895	0.00196653	8e-09		A	G	0.7389	-0.056	0.0249	0.0245128
Body mass index(ebi-a-GCST90025994)	Keratoconus(GWAS Catalog)	rs329080	3	168214891	C	T	0.515663	0.0109959	0.00190996	1.79999e-08		C	T	0.573	-0.0083	0.0238	0.727285
Body mass index(ebi-a-GCST90025994)	Keratoconus(GWAS Catalog)	rs329118	5	133861663	T	C	0.418005	-0.0156402	0.0019471	1.59993e-16		T	C	0.5977	0.004	0.0238	0.86653
Body mass index(ebi-a-GCST90025994)	Keratoconus(GWAS Catalog)	rs337638	4	38604807	C	T	0.374796	-0.013265	0.0019811	6.20012e-11		C	T	0.5302	-0.025	0.0254	0.324992
Body mass index(ebi-a-GCST90025994)	Keratoconus(GWAS Catalog)	rs34153025	15	41339697	C	T	0.0225235	-0.0383625	0.00653501	2.59998e-09		C	T	0.0593	0.0499	0.109	0.647097
Body mass index(ebi-a-GCST90025994)	Keratoconus(GWAS Catalog)	rs34213351	10	33967123	T	C	0.076966	0.0278374	0.00359755	6.00067e-15		T	C	0.329	0.0575	0.0442	0.193291
Body mass index(ebi-a-GCST90025994)	Keratoconus(GWAS Catalog)	rs34774377	5	167001890	C	T	0.119328	-0.0164242	0.00295924	1.5e-08		C	T	0.387	0.004	0.0435	0.926735
Body mass index(ebi-a-GCST90025994)	Keratoconus(GWAS Catalog)	rs34811474	4	25408838	A	G	0.229544	-0.0270692	0.00233193	1.20005e-32		A	G	0.3516	0.0082	0.0345	0.812128
Body mass index(ebi-a-GCST90025994)	Keratoconus(GWAS Catalog)	rs35168566	17	15930087	A	G	0.556465	0.0132852	0.00194584	2.29985e-11		A	G	0.6024	0.019	0.0248	0.4436
Body mass index(ebi-a-GCST90025994)	Keratoconus(GWAS Catalog)	rs35186116	10	126582160	G	A	0.291949	0.0164303	0.0021129	7.8001e-15		G	A	0.4898	0.0213	0.028	0.446828
Body mass index(ebi-a-GCST90025994)	Keratoconus(GWAS Catalog)	rs355754	3	154024165	C	T	0.397504	0.0155272	0.00197649	6.00067e-15		C	T	0.5928	-0.0545	0.0242	0.0243181
Body mass index(ebi-a-GCST90025994)	Keratoconus(GWAS Catalog)	rs35678823	15	98297114	T	C	0.577777	0.0106983	0.00194821	4.20001e-08		T	C	0.5019	0.0348	0.0237	0.142008
Body mass index(ebi-a-GCST90025994)	Keratoconus(GWAS Catalog)	rs35686847	16	82466254	A	C	0.648022	-0.0128135	0.00200735	4.49997e-10		A	C	0.5449	-0.0482	0.0245	0.0491432
Body mass index(ebi-a-GCST90025994)	Keratoconus(GWAS Catalog)	rs35697691	15	52353498	G	C	0.0889399	0.0232684	0.00340735	1.39991e-11		G	C	0.2542	0.0359	0.0563	0.523698
Body mass index(ebi-a-GCST90025994)	Keratoconus(GWAS Catalog)	rs35917007	19	1849147	G	A	0.533695	0.0141862	0.00192653	9.20026e-14		G	A	0.6435	-0.0424	0.0246	0.0847842
Body mass index(ebi-a-GCST90025994)	Keratoconus(GWAS Catalog)	rs364584	17	2211416	A	C	0.638008	-0.0119736	0.00200127	2.30001e-09		A	C	0.5367	0.0198	0.0251	0.430203
Body mass index(ebi-a-GCST90025994)	Keratoconus(GWAS Catalog)	rs3735478	7	44800176	T	G	0.288854	-0.0131542	0.00213232	3.2e-10		T	G	0.4473	-0.0729	0.0298	0.0144327
Body mass index(ebi-a-GCST90025994)	Keratoconus(GWAS Catalog)	rs3751837	16	3583173	T	C	0.217112	0.0149615	0.00233649	1.09999e-10		T	C	0.4768	-0.0088	0.0284	0.756668
Body mass index(ebi-a-GCST90025994)	Keratoconus(GWAS Catalog)	rs3751859	16	81735012	A	G	0.156654	-0.0165696	0.00263947	4.60002e-10		A	G	0.4047	0.0199	0.033	0.546489
Body mass index(ebi-a-GCST90025994)	Keratoconus(GWAS Catalog)	rs3814883	16	29994922	T	C	0.480885	0.0236881	0.0019427	1.39991e-34		T	C	0.3944	-0.0521	0.0253	0.0394666
Body mass index(ebi-a-GCST90025994)	Keratoconus(GWAS Catalog)	rs3823445	6	13182995	A	G	0.289808	-0.014649	0.00213114	2.70023e-11		A	G	0.4471	0.0093	0.0277	0.737067
Body mass index(ebi-a-GCST90025994)	Keratoconus(GWAS Catalog)	rs3826408	17	7101292	T	C	0.456636	0.0108607	0.00192907	8.40001e-09		T	C	0.6288	-0.01	0.0246	0.684372
Body mass index(ebi-a-GCST90025994)	Keratoconus(GWAS Catalog)	rs3895907	1	75006027	G	A	0.560197	-0.0172224	0.0019321	2.90001e-19		G	A	0.6714	-0.0636	0.0243	0.00886326
Body mass index(ebi-a-GCST90025994)	Keratoconus(GWAS Catalog)	rs3935190	17	79084367	A	G	0.530672	-0.0161158	0.00196649	2.60016e-16		A	G	0.4805	-0.0312	0.0249	0.210201
Body mass index(ebi-a-GCST90025994)	Keratoconus(GWAS Catalog)	rs396354	2	86850022	C	T	0.711807	-0.0163888	0.0021318	9.30037e-15		C	T	0.4779	-0.0043	0.0269	0.872998
Body mass index(ebi-a-GCST90025994)	Keratoconus(GWAS Catalog)	rs40831	16	28508447	G	A	0.424765	0.026043	0.00196996	5.50047e-40		G	A	0.4898	-0.0085	0.0238	0.720985
Body mass index(ebi-a-GCST90025994)	Keratoconus(GWAS Catalog)	rs41292864	3	52852410	A	G	0.118036	0.0174544	0.00300767	1.29999e-08		A	G	0.2258	0.0061	0.0473	0.897386
Body mass index(ebi-a-GCST90025994)	Keratoconus(GWAS Catalog)	rs4148866	12	123425575	T	C	0.407995	0.0112266	0.0019637	8.10009e-09		T	C	0.3377	0.0251	0.027	0.352563
Body mass index(ebi-a-GCST90025994)	Keratoconus(GWAS Catalog)	rs4264461	18	45924996	G	A	0.53727	0.0113437	0.00192953	2.59998e-09		G	A	0.5769	-0.0191	0.0256	0.455611
Body mass index(ebi-a-GCST90025994)	Keratoconus(GWAS Catalog)	rs4273371	3	108119071	C	T	0.486926	0.011699	0.00191251	5e-10		C	T	0.6383	0.0383	0.0234	0.101682
Body mass index(ebi-a-GCST90025994)	Keratoconus(GWAS Catalog)	rs429358	19	45411941	C	T	0.153541	-0.0258013	0.00268241	9.8992e-22		C	T	0.4148	-0.0224	0.0343	0.513717
Body mass index(ebi-a-GCST90025994)	Keratoconus(GWAS Catalog)	rs4322600	14	88295600	G	A	0.729365	-0.0125249	0.00216413	9.49992e-09		G	A	0.5652	0.0162	0.0278	0.560073
Body mass index(ebi-a-GCST90025994)	Keratoconus(GWAS Catalog)	rs4377469	3	42303074	T	G	0.88687	0.0209567	0.00301304	4.90004e-13		T	G	0.5185	0.0335	0.034	0.32448
Body mass index(ebi-a-GCST90025994)	Keratoconus(GWAS Catalog)	rs4449331	3	82663988	C	T	0.400579	0.0137422	0.00194813	5.40008e-13		C	T	0.5553	0.0056	0.0246	0.819924
Body mass index(ebi-a-GCST90025994)	Keratoconus(GWAS Catalog)	rs4461299	2	41760148	C	T	0.372198	0.0108152	0.00196791	4.09996e-08		C	T	0.5537	-0.0028	0.0244	0.90864
Body mass index(ebi-a-GCST90025994)	Keratoconus(GWAS Catalog)	rs4486004	6	26167710	T	G	0.220677	-0.0156716	0.00252769	1.79999e-10		T	G	0.4494	-0.005	0.0314	0.873483
Body mass index(ebi-a-GCST90025994)	Keratoconus(GWAS Catalog)	rs4487458	5	27159580	A	G	0.293644	-0.0118836	0.00210077	1.40001e-08		A	G	0.5044	-0.0072	0.0261	0.782654
Body mass index(ebi-a-GCST90025994)	Keratoconus(GWAS Catalog)	rs4537902	13	59204336	G	T	0.490665	0.0158417	0.00192169	1.29987e-16		G	T	0.6373	0.0145	0.0249	0.560345
Body mass index(ebi-a-GCST90025994)	Keratoconus(GWAS Catalog)	rs45486197	19	2244849	A	G	0.0644512	0.0261642	0.00415615	2.5e-10		A	G	0.1946	-0.0121	0.062	0.845267
Body mass index(ebi-a-GCST90025994)	Keratoconus(GWAS Catalog)	rs4569092	12	24062983	T	C	0.135357	0.0189409	0.00280732	6.79986e-12		T	C	0.5201	-0.0458	0.031	0.139563
Body mass index(ebi-a-GCST90025994)	Keratoconus(GWAS Catalog)	rs4590441	8	15544928	G	A	0.875662	0.0165558	0.00290761	1.40001e-08		G	A	0.5272	0.0361	0.0322	0.262238
Body mass index(ebi-a-GCST90025994)	Keratoconus(GWAS Catalog)	rs4643373	17	47123423	C	T	0.298914	-0.0207837	0.00211861	3.29989e-22		C	T	0.492	-0.044	0.0264	0.0955807
Body mass index(ebi-a-GCST90025994)	Keratoconus(GWAS Catalog)	rs4667812	2	166254401	G	T	0.245059	-0.0136955	0.0022157	2.69998e-10		G	T	0.4468	-0.0133	0.0305	0.662789
Body mass index(ebi-a-GCST90025994)	Keratoconus(GWAS Catalog)	rs4700645	5	63929649	G	A	0.32562	-0.0132093	0.00204357	8.49963e-11		G	A	0.5702	0.0146	0.0256	0.568466
Body mass index(ebi-a-GCST90025994)	Keratoconus(GWAS Catalog)	rs4717623	7	71434369	T	C	0.261346	-0.0162671	0.00218245	7.39946e-14		T	C	0.4153	0.0163	0.0256	0.524308
Body mass index(ebi-a-GCST90025994)	Keratoconus(GWAS Catalog)	rs4722398	7	3125220	T	C	0.136168	0.0173228	0.00279317	5.99998e-10		T	C	0.4439	0.0342	0.0352	0.331254
Body mass index(ebi-a-GCST90025994)	Keratoconus(GWAS Catalog)	rs4745062	9	73784264	T	C	0.41498	0.0133097	0.0019451	2.70023e-12		T	C	0.5865	0.0243	0.0237	0.305214
Body mass index(ebi-a-GCST90025994)	Keratoconus(GWAS Catalog)	rs4771561	13	107884363	C	T	0.402089	-0.0106565	0.00196041	1.89998e-08		C	T	0.5878	0.0046	0.0254	0.856287
Body mass index(ebi-a-GCST90025994)	Keratoconus(GWAS Catalog)	rs4778879	15	79372875	G	A	0.437159	-0.0133511	0.00193878	4.00037e-12		G	A	0.5726	-0.0282	0.0246	0.251654
Body mass index(ebi-a-GCST90025994)	Keratoconus(GWAS Catalog)	rs4808187	19	19330213	C	A	0.0779675	0.0208041	0.00359828	2.5e-09		C	A	0.5131	-0.0263	0.0395	0.505524
Body mass index(ebi-a-GCST90025994)	Keratoconus(GWAS Catalog)	rs4929923	11	8639200	C	T	0.645461	0.0175871	0.00200442	1e-18		C	T	0.4381	-0.0006	0.024	0.980055
Body mass index(ebi-a-GCST90025994)	Keratoconus(GWAS Catalog)	rs4936175	11	132641959	C	T	0.443086	0.0125738	0.00193023	5.90065e-11		C	T	0.5634	0.0125	0.0247	0.612805
Body mass index(ebi-a-GCST90025994)	Keratoconus(GWAS Catalog)	rs4952843	2	46957845	G	A	0.392162	-0.0149359	0.00195001	1.9002e-14		G	A	0.5407	-0.058	0.0269	0.0310732
Body mass index(ebi-a-GCST90025994)	Keratoconus(GWAS Catalog)	rs4984406	15	95268494	C	T	0.507634	-0.0131459	0.00192669	3.40017e-12		C	T	0.6584	-0.0262	0.0235	0.264896
Body mass index(ebi-a-GCST90025994)	Keratoconus(GWAS Catalog)	rs4986041	17	21257951	C	T	0.454177	-0.0179912	0.00193454	3.59998e-20		C	T	0.329	-0.0639	0.0251	0.0109022
Body mass index(ebi-a-GCST90025994)	Keratoconus(GWAS Catalog)	rs543874	1	177889480	G	A	0.20548	0.0464031	0.00236321	1.69981e-87		G	A	0.4539	-0.0105	0.0302	0.728079
Body mass index(ebi-a-GCST90025994)	Keratoconus(GWAS Catalog)	rs55726687	12	991306	A	G	0.204076	0.025033	0.00242516	1e-25		A	G	0.4371	0.015	0.0316	0.635013
Body mass index(ebi-a-GCST90025994)	Keratoconus(GWAS Catalog)	rs55928579	9	120402514	C	G	0.116504	-0.0180399	0.00298822	1.7e-09		C	G	0.3014	0.1061	0.0382	0.0054781
Body mass index(ebi-a-GCST90025994)	Keratoconus(GWAS Catalog)	rs56226325	7	2078981	T	C	0.155439	-0.0180229	0.00264738	6.70039e-12		T	C	0.4433	-0.0523	0.0311	0.0926325
Body mass index(ebi-a-GCST90025994)	Keratoconus(GWAS Catalog)	rs57163574	15	92561980	C	A	0.216116	-0.0139995	0.00233617	1.09999e-09		C	A	0.4481	0.0091	0.0295	0.757721
Body mass index(ebi-a-GCST90025994)	Keratoconus(GWAS Catalog)	rs58634322	2	12848518	C	T	0.110869	0.0167019	0.00303304	2.80001e-08		C	T	0.4652	0.0092	0.0358	0.797192
Body mass index(ebi-a-GCST90025994)	Keratoconus(GWAS Catalog)	rs594024	11	69443822	C	T	0.554122	-0.0141261	0.0019297	4.00037e-13		C	T	0.4843	0.0333	0.0249	0.181109
Body mass index(ebi-a-GCST90025994)	Keratoconus(GWAS Catalog)	rs5995843	22	40697377	G	A	0.34461	-0.0169741	0.0020387	4.40048e-16		G	A	0.534	-0.0335	0.0252	0.183728
Body mass index(ebi-a-GCST90025994)	Keratoconus(GWAS Catalog)	rs6038557	20	6594349	A	G	0.629153	0.0207547	0.00199433	2.09991e-25		A	G	0.4219	-0.0002	0.025	0.993617
Body mass index(ebi-a-GCST90025994)	Keratoconus(GWAS Catalog)	rs60654199	3	141267295	A	C	0.0666714	0.0332239	0.00383391	2.29985e-18		A	C	0.4895	-0.0015	0.042	0.97151
Body mass index(ebi-a-GCST90025994)	Keratoconus(GWAS Catalog)	rs6069039	20	53505899	A	G	0.720972	-0.012928	0.00211135	1.6e-09		A	G	0.6115	-0.0203	0.0273	0.457125
Body mass index(ebi-a-GCST90025994)	Keratoconus(GWAS Catalog)	rs6096949	20	51048341	T	C	0.184525	-0.0258954	0.00248072	9.09913e-25		T	C	0.4557	-0.0083	0.0305	0.785521
Body mass index(ebi-a-GCST90025994)	Keratoconus(GWAS Catalog)	rs61223906	7	39447726	A	G	0.339599	-0.0128504	0.00202212	4.49987e-11		A	G	0.5511	0.0094	0.0248	0.704664
Body mass index(ebi-a-GCST90025994)	Keratoconus(GWAS Catalog)	rs61587156	3	185831583	G	T	0.185218	-0.0292574	0.00245988	1e-31		G	T	0.4195	-0.0233	0.0315	0.459493
Body mass index(ebi-a-GCST90025994)	Keratoconus(GWAS Catalog)	rs61813293	1	156019075	T	G	0.143199	0.0242499	0.0027215	2.19989e-19		T	G	0.3096	0.0139	0.0416	0.738278
Body mass index(ebi-a-GCST90025994)	Keratoconus(GWAS Catalog)	rs61971082	13	86494667	G	T	0.283812	0.0153257	0.00213392	1.69981e-12		G	T	0.4474	-0.032	0.0282	0.256479
Body mass index(ebi-a-GCST90025994)	Keratoconus(GWAS Catalog)	rs62092069	18	40735531	A	G	0.371332	-0.0142289	0.00199116	5.10035e-13		A	G	0.5361	0.0065	0.025	0.794864
Body mass index(ebi-a-GCST90025994)	Keratoconus(GWAS Catalog)	rs62253188	3	69941473	A	G	0.318598	0.0111179	0.00204997	4.39997e-08		A	G	0.5563	-0.0136	0.0279	0.625936
Body mass index(ebi-a-GCST90025994)	Keratoconus(GWAS Catalog)	rs62422661	6	98545611	T	G	0.393254	-0.0172847	0.00196255	4.70002e-19		T	G	0.5374	0.0387	0.025	0.121622
Body mass index(ebi-a-GCST90025994)	Keratoconus(GWAS Catalog)	rs6265	11	27679916	T	C	0.187956	-0.040358	0.00246175	2.39994e-60		T	C	0.3998	0.0088	0.0314	0.779282
Body mass index(ebi-a-GCST90025994)	Keratoconus(GWAS Catalog)	rs6426066	1	225583867	C	T	0.777142	-0.0129809	0.00229023	1.6e-08		C	T	0.6084	0.012	0.028	0.668235
Body mass index(ebi-a-GCST90025994)	Keratoconus(GWAS Catalog)	rs6442548	3	15805165	G	A	0.678748	-0.0112491	0.00204472	3.89996e-08		G	A	0.4769	-0.0029	0.0249	0.907283
Body mass index(ebi-a-GCST90025994)	Keratoconus(GWAS Catalog)	rs645040	3	135926622	T	G	0.773221	0.0189466	0.00228121	6.09958e-17		T	G	0.5217	0.0579	0.0275	0.0352518
Body mass index(ebi-a-GCST90025994)	Keratoconus(GWAS Catalog)	rs6461112	7	14666259	T	C	0.974438	-0.0330324	0.00608471	2.69998e-08		T	C	0.4618	-0.031	0.0598	0.604183
Body mass index(ebi-a-GCST90025994)	Keratoconus(GWAS Catalog)	rs6471352	8	87482324	T	C	0.535293	0.0117636	0.00193318	4.70002e-10		T	C	0.3924	0.0528	0.024	0.0278069
Body mass index(ebi-a-GCST90025994)	Keratoconus(GWAS Catalog)	rs6479500	9	96407822	G	A	0.67779	-0.0158713	0.00207505	2.49977e-14		G	A	0.665	0.0103	0.0248	0.677906
Body mass index(ebi-a-GCST90025994)	Keratoconus(GWAS Catalog)	rs652852	11	84760269	T	C	0.392217	-0.013666	0.00196325	1.69981e-11		T	C	0.3843	-0.0408	0.0241	0.0904657
Body mass index(ebi-a-GCST90025994)	Keratoconus(GWAS Catalog)	rs6545695	2	58849989	A	G	0.38813	-0.0184925	0.00195572	3.50026e-21		A	G	0.5763	-0.0104	0.0242	0.667376
Body mass index(ebi-a-GCST90025994)	Keratoconus(GWAS Catalog)	rs6548238	2	634905	C	T	0.828327	0.0562278	0.0025249	2.09894e-111		C	T	0.6211	0.008	0.0321	0.80319
Body mass index(ebi-a-GCST90025994)	Keratoconus(GWAS Catalog)	rs6555936	5	170610273	A	G	0.69716	0.0173355	0.00210115	6.90081e-17		A	G	0.5259	0.074	0.0281	0.00845218
Body mass index(ebi-a-GCST90025994)	Keratoconus(GWAS Catalog)	rs6559365	9	92209279	A	G	0.498075	0.012373	0.00192483	8.4004e-11		A	G	0.6451	-0.0292	0.0235	0.214033
Body mass index(ebi-a-GCST90025994)	Keratoconus(GWAS Catalog)	rs6591	11	840363	T	C	0.539613	0.0133093	0.00194703	4.00037e-11		T	C	0.6557	0.0804	0.026	0.00198607
Body mass index(ebi-a-GCST90025994)	Keratoconus(GWAS Catalog)	rs6597173	6	5983776	T	C	0.672507	0.0116814	0.00204025	2e-08		T	C	0.4388	0.0186	0.0253	0.462231
Body mass index(ebi-a-GCST90025994)	Keratoconus(GWAS Catalog)	rs6669341	1	47678458	G	A	0.582641	-0.0162096	0.00193551	3.59998e-17		G	A	0.713	0.0228	0.0239	0.340096
Body mass index(ebi-a-GCST90025994)	Keratoconus(GWAS Catalog)	rs6706613	2	50228459	C	T	0.837274	-0.0210453	0.00257928	1.69981e-15		C	T	0.59	0.0623	0.0323	0.0537566
Body mass index(ebi-a-GCST90025994)	Keratoconus(GWAS Catalog)	rs6715082	2	105426617	C	T	0.346121	0.0160668	0.00200253	8.99912e-16		C	T	0.4536	-0.0375	0.0247	0.128959
Body mass index(ebi-a-GCST90025994)	Keratoconus(GWAS Catalog)	rs6720868	2	230663576	T	C	0.315761	0.0169309	0.00205991	6.4998e-16		T	C	0.5379	0.0239	0.025	0.339072
Body mass index(ebi-a-GCST90025994)	Keratoconus(GWAS Catalog)	rs6738833	2	104150891	C	T	0.514169	0.0121535	0.00190435	2.19999e-10		C	T	0.5674	-0.0091	0.0252	0.718016
Body mass index(ebi-a-GCST90025994)	Keratoconus(GWAS Catalog)	rs67463976	7	70045443	C	G	0.418097	0.0116833	0.00194404	1.79999e-09		C	G	0.3977	0.0294	0.0238	0.216721
Body mass index(ebi-a-GCST90025994)	Keratoconus(GWAS Catalog)	rs6751741	2	35447837	C	T	0.56059	-0.0113933	0.00191989	9.69996e-10		C	T	0.4348	-0.0503	0.0247	0.0417065
Body mass index(ebi-a-GCST90025994)	Keratoconus(GWAS Catalog)	rs67602344	19	4056207	A	C	0.192335	-0.0218731	0.00244762	2.39994e-19		A	C	0.4805	-0.0224	0.0292	0.443008
Body mass index(ebi-a-GCST90025994)	Keratoconus(GWAS Catalog)	rs6764926	3	93978741	C	T	0.548384	-0.0211883	0.00191784	8.4004e-29		C	T	0.379	0.036	0.0247	0.144981
Body mass index(ebi-a-GCST90025994)	Keratoconus(GWAS Catalog)	rs67776659	2	113984594	C	T	0.153491	0.015638	0.00265586	3.40001e-09		C	T	0.394	0.0203	0.0342	0.552802
Body mass index(ebi-a-GCST90025994)	Keratoconus(GWAS Catalog)	rs6790717	3	161435197	G	A	0.540242	0.010533	0.00191117	2.5e-08		G	A	0.3905	-0.0353	0.025	0.15795
Body mass index(ebi-a-GCST90025994)	Keratoconus(GWAS Catalog)	rs6831020	4	55500226	A	C	0.293531	-0.0156759	0.00210368	1.99986e-14		A	C	0.4605	0.0005	0.0308	0.987048
Body mass index(ebi-a-GCST90025994)	Keratoconus(GWAS Catalog)	rs6876883	5	122727026	A	G	0.435895	-0.0131349	0.00194143	4.79954e-11		A	G	0.6051	0.0557	0.0236	0.0182666
Body mass index(ebi-a-GCST90025994)	Keratoconus(GWAS Catalog)	rs6880789	5	92451777	G	A	0.464145	-0.0110273	0.00192044	6.19998e-09		G	A	0.3276	0.0123	0.0237	0.60377
Body mass index(ebi-a-GCST90025994)	Keratoconus(GWAS Catalog)	rs694786	3	173112907	C	T	0.539606	0.0158807	0.00191747	9.3994e-17		C	T	0.3897	0.0137	0.0239	0.566495
Body mass index(ebi-a-GCST90025994)	Keratoconus(GWAS Catalog)	rs6950388	7	1270699	A	G	0.795903	0.0144315	0.00238242	6.49995e-10		A	G	0.5989	0.0304	0.0296	0.304408
Body mass index(ebi-a-GCST90025994)	Keratoconus(GWAS Catalog)	rs7013560	8	64784507	C	T	0.47731	-0.01205	0.00192057	6.4e-10		C	T	0.3561	0.0086	0.024	0.720094
Body mass index(ebi-a-GCST90025994)	Keratoconus(GWAS Catalog)	rs705165	10	125256095	T	G	0.247562	0.015673	0.00222352	1.29987e-12		T	G	0.4769	-0.0266	0.0273	0.329878
Body mass index(ebi-a-GCST90025994)	Keratoconus(GWAS Catalog)	rs7078160	10	118827560	A	G	0.160327	0.0154624	0.0026126	4.49997e-09		A	G	0.4397	0.0136	0.032	0.670837
Body mass index(ebi-a-GCST90025994)	Keratoconus(GWAS Catalog)	rs7098100	10	21834536	A	G	0.339879	0.0202105	0.00202587	3.10027e-23		A	G	0.4332	-0.0491	0.0262	0.0609241
Body mass index(ebi-a-GCST90025994)	Keratoconus(GWAS Catalog)	rs710985	5	3529983	T	C	0.520599	-0.0119482	0.00191513	1.89998e-10		T	C	0.3687	-0.0209	0.025	0.403155
Body mass index(ebi-a-GCST90025994)	Keratoconus(GWAS Catalog)	rs7124681	11	47529947	A	C	0.408487	0.025561	0.00195622	2.19989e-39		A	C	0.5734	-0.0173	0.0243	0.476506
Body mass index(ebi-a-GCST90025994)	Keratoconus(GWAS Catalog)	rs7132908	12	50263148	A	G	0.384689	0.0293689	0.00197268	3.50026e-51		A	G	0.567	0.021	0.0259	0.417474
Body mass index(ebi-a-GCST90025994)	Keratoconus(GWAS Catalog)	rs713586	2	25158008	C	T	0.489271	0.0336539	0.00190581	2.70023e-71		C	T	0.5693	0.0212	0.0243	0.382975
Body mass index(ebi-a-GCST90025994)	Keratoconus(GWAS Catalog)	rs71567659	6	163001736	A	G	0.137848	-0.0206068	0.00278122	1.20005e-13		A	G	0.3745	0.0033	0.0372	0.929313
Body mass index(ebi-a-GCST90025994)	Keratoconus(GWAS Catalog)	rs71627581	5	43161351	A	G	0.110607	-0.0208891	0.00307804	1.39991e-11		A	G	0.148	0.0577	0.0561	0.303705
Body mass index(ebi-a-GCST90025994)	Keratoconus(GWAS Catalog)	rs7170035	15	99231868	G	A	0.225916	-0.0153653	0.00230061	2.90001e-11		G	A	0.4652	-0.0322	0.0309	0.297379
Body mass index(ebi-a-GCST90025994)	Keratoconus(GWAS Catalog)	rs7211567	17	31460899	T	C	0.216314	-0.0157528	0.00233127	3.40017e-11		T	C	0.4979	0.0991	0.0271	0.000255357
Body mass index(ebi-a-GCST90025994)	Keratoconus(GWAS Catalog)	rs7230932	18	58179582	A	G	0.370056	-0.0113576	0.00199507	2e-08		A	G	0.4726	0.0423	0.024	0.0779849
Body mass index(ebi-a-GCST90025994)	Keratoconus(GWAS Catalog)	rs72634826	1	1601052	A	G	0.25191	-0.0198788	0.0022612	5.70033e-19		A	G	0.3857	-0.0991	0.0353	0.00499485
Body mass index(ebi-a-GCST90025994)	Keratoconus(GWAS Catalog)	rs72705206	1	110172176	T	C	0.025595	0.0628956	0.00609314	4.10015e-25		T	C	0.2561	0.0602	0.0852	0.479832
Body mass index(ebi-a-GCST90025994)	Keratoconus(GWAS Catalog)	rs72769581	16	19846668	C	T	0.21179	-0.0205126	0.00234983	2.99985e-18		C	T	0.4972	-0.0419	0.0283	0.138722
Body mass index(ebi-a-GCST90025994)	Keratoconus(GWAS Catalog)	rs72948836	6	73910108	G	A	0.0582244	-0.0230654	0.00409481	2.90001e-08		G	A	0.3899	0.161	0.044	0.000253112
Body mass index(ebi-a-GCST90025994)	Keratoconus(GWAS Catalog)	rs73024820	19	31009539	G	A	0.158553	-0.0228993	0.00263207	1.29987e-18		G	A	0.2673	0.0255	0.0377	0.498791
Body mass index(ebi-a-GCST90025994)	Keratoconus(GWAS Catalog)	rs73215408	4	28541193	T	C	0.137435	-0.0198232	0.00278244	3.90032e-12		T	C	0.4569	-0.0225	0.0322	0.484703
Body mass index(ebi-a-GCST90025994)	Keratoconus(GWAS Catalog)	rs7325555	13	54119324	T	C	0.426117	-0.0133364	0.00194542	7.19946e-12		T	C	0.5113	-0.014	0.0242	0.562918
Body mass index(ebi-a-GCST90025994)	Keratoconus(GWAS Catalog)	rs7332115	13	33147548	G	T	0.37106	-0.0169408	0.00199226	2.70023e-17		G	T	0.5467	0.0162	0.0248	0.513611
Body mass index(ebi-a-GCST90025994)	Keratoconus(GWAS Catalog)	rs73601548	10	18549889	T	C	0.114008	0.0182123	0.0030296	1.2e-09		T	C	0.405	0.0162	0.0368	0.65978
Body mass index(ebi-a-GCST90025994)	Keratoconus(GWAS Catalog)	rs73837032	3	70544034	A	G	0.208886	0.0156682	0.00235188	3.19963e-11		A	G	0.4293	-0.0095	0.0303	0.753877
Body mass index(ebi-a-GCST90025994)	Keratoconus(GWAS Catalog)	rs7420531	2	69696001	A	G	0.539223	0.0105803	0.00191583	1.09999e-08		A	G	0.3824	0.0107	0.0238	0.653013
Body mass index(ebi-a-GCST90025994)	Keratoconus(GWAS Catalog)	rs7422777	2	236850071	T	C	0.526097	-0.0119999	0.0019081	1.5e-10		T	C	0.4812	-0.0619	0.0246	0.0118608
Body mass index(ebi-a-GCST90025994)	Keratoconus(GWAS Catalog)	rs7432838	3	88190809	T	C	0.842932	0.0195496	0.00265377	1.29987e-13		T	C	0.6469	0.0107	0.0347	0.75781
Body mass index(ebi-a-GCST90025994)	Keratoconus(GWAS Catalog)	rs7451021	6	130381246	C	T	0.685409	-0.0111929	0.00208498	4.09996e-08		C	T	0.5909	-0.0057	0.0252	0.821053
Body mass index(ebi-a-GCST90025994)	Keratoconus(GWAS Catalog)	rs74579064	2	133519028	A	C	0.0958975	0.0181058	0.00323352	3.09999e-08		A	C	0.2757	-0.0997	0.0443	0.0244131
Body mass index(ebi-a-GCST90025994)	Keratoconus(GWAS Catalog)	rs7488867	12	103699685	T	C	0.251627	-0.0198357	0.00221804	3.19963e-19		T	C	0.4231	0.0485	0.0266	0.0682567
Body mass index(ebi-a-GCST90025994)	Keratoconus(GWAS Catalog)	rs74934567	3	61239698	G	A	0.15423	-0.0226541	0.00264427	6.20012e-18		G	A	0.4211	0.0351	0.0331	0.288952
Body mass index(ebi-a-GCST90025994)	Keratoconus(GWAS Catalog)	rs7552982	1	243737428	C	T	0.131772	0.0186096	0.00282237	2.39994e-11		C	T	0.5356	0.0337	0.0324	0.298283
Body mass index(ebi-a-GCST90025994)	Keratoconus(GWAS Catalog)	rs75810210	12	122803643	T	C	0.0888869	-0.0321802	0.00337666	7.10068e-21		T	C	0.2115	-0.1164	0.0546	0.0330177
Body mass index(ebi-a-GCST90025994)	Keratoconus(GWAS Catalog)	rs76111507	2	455477	T	C	0.0369532	-0.0904822	0.00505668	9.70063e-73		T	C	0.1732	0.0413	0.0819	0.614069
Body mass index(ebi-a-GCST90025994)	Keratoconus(GWAS Catalog)	rs7617565	3	84870886	T	C	0.262802	0.0149004	0.00216533	5.79963e-12		T	C	0.5078	-0.0047	0.0279	0.866222
Body mass index(ebi-a-GCST90025994)	Keratoconus(GWAS Catalog)	rs7618975	3	25086328	C	A	0.390337	-0.0135121	0.00195829	3.50026e-12		C	A	0.3825	-0.0185	0.0239	0.438896
Body mass index(ebi-a-GCST90025994)	Keratoconus(GWAS Catalog)	rs76223526	10	87416318	T	C	0.0485845	0.0290628	0.0044601	5.40008e-11		T	C	0.2999	0.1076	0.0608	0.076771
Body mass index(ebi-a-GCST90025994)	Keratoconus(GWAS Catalog)	rs7663212	4	147376576	G	A	0.24996	-0.013781	0.00221327	2e-10		G	A	0.5307	0.0501	0.0273	0.0664813
Body mass index(ebi-a-GCST90025994)	Keratoconus(GWAS Catalog)	rs7686195	4	180169778	C	T	0.548066	-0.0126961	0.00192413	2.70023e-11		C	T	0.6826	0.0034	0.0245	0.889628
Body mass index(ebi-a-GCST90025994)	Keratoconus(GWAS Catalog)	rs7719067	5	153538241	G	A	0.572482	-0.016012	0.00193464	5.79963e-17		G	A	0.4001	0.0189	0.0236	0.42322
Body mass index(ebi-a-GCST90025994)	Keratoconus(GWAS Catalog)	rs7721099	5	87936379	C	T	0.134197	0.0333971	0.00276805	2.70023e-33		C	T	0.4774	0.0852	0.0316	0.0070135
Body mass index(ebi-a-GCST90025994)	Keratoconus(GWAS Catalog)	rs77483079	17	1830836	T	C	0.15517	-0.0251292	0.0026576	6.00067e-21		T	C	0.313	0.0672	0.0375	0.073133
Body mass index(ebi-a-GCST90025994)	Keratoconus(GWAS Catalog)	rs7762794	6	153380228	G	A	0.285074	0.0143529	0.00212316	7.59976e-12		G	A	0.4298	0.0183	0.0247	0.45876
Body mass index(ebi-a-GCST90025994)	Keratoconus(GWAS Catalog)	rs7822013	8	143381810	C	T	0.441253	0.0108794	0.00193655	1.5e-08		C	T	0.3214	0.0159	0.0238	0.504091
Body mass index(ebi-a-GCST90025994)	Keratoconus(GWAS Catalog)	rs7869771	9	94180627	C	A	0.279587	-0.0152468	0.00213837	2.99985e-12		C	A	0.4257	0.0044	0.0257	0.864062
Body mass index(ebi-a-GCST90025994)	Keratoconus(GWAS Catalog)	rs7903146	10	114758349	T	C	0.290396	-0.0161409	0.00211124	8.30042e-15		T	C	0.5289	-0.0373	0.026	0.151397
Body mass index(ebi-a-GCST90025994)	Keratoconus(GWAS Catalog)	rs79186842	20	47689036	G	A	0.146887	-0.0208607	0.00273617	5.10035e-14		G	A	0.2348	0.0205	0.0423	0.627936
Body mass index(ebi-a-GCST90025994)	Keratoconus(GWAS Catalog)	rs79950910	1	209517898	A	G	0.131656	0.0173944	0.0028192	1.7e-10		A	G	0.4318	-0.0181	0.0345	0.599835
Body mass index(ebi-a-GCST90025994)	Keratoconus(GWAS Catalog)	rs79966207	22	50722408	C	T	0.173754	0.0153701	0.00262497	2.19999e-09		C	T	0.313	0.0313	0.037	0.397583
Body mass index(ebi-a-GCST90025994)	Keratoconus(GWAS Catalog)	rs8015400	14	25930988	A	C	0.677617	0.021521	0.00205916	5.30029e-26		A	C	0.556	-0.0225	0.026	0.386828
Body mass index(ebi-a-GCST90025994)	Keratoconus(GWAS Catalog)	rs8022504	14	102740275	C	A	0.0847707	0.0208456	0.0034552	3.29997e-09		C	A	0.4779	0.0037	0.0382	0.922839
Body mass index(ebi-a-GCST90025994)	Keratoconus(GWAS Catalog)	rs8079754	17	65887896	G	A	0.191794	0.0189553	0.00245423	2.99985e-15		G	A	0.46	0.0611	0.0292	0.0363969
Body mass index(ebi-a-GCST90025994)	Keratoconus(GWAS Catalog)	rs8086318	18	31263320	A	G	0.579405	0.0136605	0.0019642	4.10015e-12		A	G	0.4309	0.035	0.0243	0.149774
Body mass index(ebi-a-GCST90025994)	Keratoconus(GWAS Catalog)	rs8097783	18	58051294	A	G	0.0729505	-0.0396745	0.0036983	1.39991e-26		A	G	0.5236	-0.0245	0.0391	0.530922
Body mass index(ebi-a-GCST90025994)	Keratoconus(GWAS Catalog)	rs8102137	19	30296853	C	T	0.329445	0.0203438	0.00204881	5.30029e-23		C	T	0.4802	-0.0272	0.0269	0.311943
Body mass index(ebi-a-GCST90025994)	Keratoconus(GWAS Catalog)	rs879620	16	4015729	T	C	0.611137	0.0231227	0.00198129	3.10027e-32		T	C	0.7228	-0.0266	0.0261	0.308128
Body mass index(ebi-a-GCST90025994)	Keratoconus(GWAS Catalog)	rs881301	8	38332318	C	T	0.41207	0.0116343	0.00194787	3.09999e-09		C	T	0.3786	0.0254	0.024	0.289904
Body mass index(ebi-a-GCST90025994)	Keratoconus(GWAS Catalog)	rs883403	7	99047978	C	T	0.153581	-0.0237915	0.00267448	2.80027e-18		C	T	0.4203	-0.0111	0.0304	0.715013
Body mass index(ebi-a-GCST90025994)	Keratoconus(GWAS Catalog)	rs9257274	6	28826262	C	T	0.214684	-0.0249208	0.00349395	7.8001e-13		C	T	0.5646	0.048	0.0304	0.114348
Body mass index(ebi-a-GCST90025994)	Keratoconus(GWAS Catalog)	rs9288354	2	205378570	G	A	0.907289	-0.026357	0.00328244	7.19946e-16		G	A	0.6083	-0.0353	0.0387	0.361693
Body mass index(ebi-a-GCST90025994)	Keratoconus(GWAS Catalog)	rs9288851	3	107316938	G	A	0.175772	0.016009	0.00250961	1.29999e-10		G	A	0.3052	0.0193	0.0348	0.57917
Body mass index(ebi-a-GCST90025994)	Keratoconus(GWAS Catalog)	rs9382043	6	51732598	A	G	0.304603	0.014975	0.00209049	4.40048e-13		A	G	0.3351	0.0859	0.0245	0.000454686
Body mass index(ebi-a-GCST90025994)	Keratoconus(GWAS Catalog)	rs9384679	6	108864419	T	C	0.370515	-0.0172224	0.00198287	1.80011e-18		T	C	0.2752	0.0534	0.0239	0.0254627
Body mass index(ebi-a-GCST90025994)	Keratoconus(GWAS Catalog)	rs9387289	6	97787669	T	C	0.369963	-0.0138269	0.00198476	5.19996e-12		T	C	0.3653	0.0016	0.0242	0.947286
Body mass index(ebi-a-GCST90025994)	Keratoconus(GWAS Catalog)	rs942650	13	111980150	C	T	0.316652	-0.0136034	0.00206645	8.10028e-11		C	T	0.5475	-0.0049	0.0262	0.851643
Body mass index(ebi-a-GCST90025994)	Keratoconus(GWAS Catalog)	rs9491202	6	124934458	G	A	0.164604	0.0143501	0.00258661	9.20005e-09		G	A	0.4224	-0.0444	0.0339	0.190286
Body mass index(ebi-a-GCST90025994)	Keratoconus(GWAS Catalog)	rs9515446	13	112217108	G	A	0.447992	0.0145549	0.00193401	2.39994e-14		G	A	0.5788	0.0022	0.0246	0.928739
Body mass index(ebi-a-GCST90025994)	Keratoconus(GWAS Catalog)	rs9821675	3	49902544	G	A	0.50539	0.0271992	0.00191257	6.89922e-47		G	A	0.5345	-0.0139	0.0253	0.582726
Body mass index(ebi-a-GCST90025994)	Keratoconus(GWAS Catalog)	rs9832622	3	35707409	A	G	0.349527	-0.0126452	0.00200473	4.79999e-10		A	G	0.5595	-0.0439	0.0245	0.0731591
Body mass index(ebi-a-GCST90025994)	Keratoconus(GWAS Catalog)	rs987237	6	50803050	G	A	0.179579	0.0378663	0.00249786	1.10002e-52		G	A	0.4463	0.1733	0.0294	3.75686e-09
Body mass index(ebi-a-GCST90025994)	Keratoconus(GWAS Catalog)	rs9888368	12	2153616	A	G	0.158866	0.0153505	0.00262368	4.20001e-09		A	G	0.4756	-0.0038	0.0299	0.898869
Body mass index(ebi-a-GCST90025994)	Keratoconus(GWAS Catalog)	rs9940128	16	53800754	A	G	0.423289	0.0726174	0.00194138	1e-200		A	G	0.6041	-0.0088	0.0236	0.709237
Body mass index(ebi-a-GCST90029007)	Keratoconus(GWAS Catalog)	rs1000096	4	38692835	T	C	0.401743	-0.0149293	0.00197554	1.10002e-13		T	C	0.5762	-0.017	0.0243	0.484184
Body mass index(ebi-a-GCST90029007)	Keratoconus(GWAS Catalog)	rs10099330	8	143383694	G	A	0.452834	0.0109593	0.00193039	9.29994e-09		G	A	0.3293	0.0194	0.0238	0.415
Body mass index(ebi-a-GCST90029007)	Keratoconus(GWAS Catalog)	rs10102172	8	77238392	G	A	0.566283	0.0210695	0.00193841	4.30031e-28		G	A	0.5954	0.0036	0.0236	0.878759
Body mass index(ebi-a-GCST90029007)	Keratoconus(GWAS Catalog)	rs10145154	14	79939525	T	C	0.221974	0.0276238	0.00231813	1.39991e-33		T	C	0.4245	-0.0227	0.0309	0.462566
Body mass index(ebi-a-GCST90029007)	Keratoconus(GWAS Catalog)	rs10160769	11	76474827	C	G	0.217001	-0.0151329	0.00235573	1.79999e-10		C	G	0.3695	-0.0284	0.0277	0.305235
Body mass index(ebi-a-GCST90029007)	Keratoconus(GWAS Catalog)	rs10169594	2	41637688	C	T	0.363327	0.012114	0.00198738	1.2e-09		C	T	0.5255	-0.013	0.0253	0.607368
Body mass index(ebi-a-GCST90029007)	Keratoconus(GWAS Catalog)	rs10172678	2	59294558	C	T	0.603769	-0.0200264	0.00194942	8.99912e-25		C	T	0.4535	0.0126	0.0247	0.609966
Body mass index(ebi-a-GCST90029007)	Keratoconus(GWAS Catalog)	rs10187101	2	50742227	T	C	0.363291	-0.0138015	0.00198381	1.50003e-11		T	C	0.5655	-0.0595	0.0246	0.0155761
Body mass index(ebi-a-GCST90029007)	Keratoconus(GWAS Catalog)	rs1019612	2	181602526	T	C	0.662155	0.0171431	0.00201654	5.50047e-18		T	C	0.4609	0.0251	0.0263	0.339895
Body mass index(ebi-a-GCST90029007)	Keratoconus(GWAS Catalog)	rs10197031	2	105454590	C	T	0.285086	0.0175289	0.00211379	1.69981e-16		C	T	0.5242	-0.0426	0.0258	0.0987053
Body mass index(ebi-a-GCST90029007)	Keratoconus(GWAS Catalog)	rs10217047	8	74809210	A	C	0.095958	0.0194062	0.00331268	1.7e-09		A	C	0.4968	0.0354	0.0386	0.359091
Body mass index(ebi-a-GCST90029007)	Keratoconus(GWAS Catalog)	rs1025217	3	168212344	G	A	0.515526	0.0110793	0.00191141	1.5e-08		G	A	0.5729	-0.007	0.0238	0.768668
Body mass index(ebi-a-GCST90029007)	Keratoconus(GWAS Catalog)	rs10259490	7	49616420	G	A	0.383807	0.0128566	0.00197522	4.60045e-11		G	A	0.5775	0.0451	0.024	0.0602217
Body mass index(ebi-a-GCST90029007)	Keratoconus(GWAS Catalog)	rs1037702	4	180168024	A	G	0.621777	-0.0136161	0.00198227	4.60045e-12		A	G	0.4384	-0.0492	0.0254	0.0527444
Body mass index(ebi-a-GCST90029007)	Keratoconus(GWAS Catalog)	rs1048932	11	115044850	A	C	0.413264	-0.016143	0.0019478	1.10002e-16		A	C	0.6089	-0.0264	0.0247	0.285148
Body mass index(ebi-a-GCST90029007)	Keratoconus(GWAS Catalog)	rs10505836	12	19288508	C	A	0.860466	0.0184643	0.00279097	4.30031e-11		C	A	0.6111	-0.0516	0.0302	0.0875234
Body mass index(ebi-a-GCST90029007)	Keratoconus(GWAS Catalog)	rs10515237	5	95751549	G	A	0.281976	0.014337	0.00212998	3.90032e-11		G	A	0.535	0.0043	0.0272	0.874387
Body mass index(ebi-a-GCST90029007)	Keratoconus(GWAS Catalog)	rs10518694	15	53072673	A	C	0.144613	0.0160618	0.00274204	2.90001e-09		A	C	0.3987	0.0353	0.0352	0.315938
Body mass index(ebi-a-GCST90029007)	Keratoconus(GWAS Catalog)	rs1064213	2	198950240	A	G	0.47814	0.0142337	0.00190816	7.39946e-14		A	G	0.431	-0.0478	0.0249	0.0548985
Body mass index(ebi-a-GCST90029007)	Keratoconus(GWAS Catalog)	rs10733682	9	129460914	G	A	0.526727	-0.0137195	0.00195223	5.19996e-12		G	A	0.572	-0.0107	0.0239	0.654371
Body mass index(ebi-a-GCST90029007)	Keratoconus(GWAS Catalog)	rs10742752	11	45438374	C	T	0.611991	0.0113481	0.00196977	4.39997e-09		C	T	0.4412	0.0351	0.0258	0.173683
Body mass index(ebi-a-GCST90029007)	Keratoconus(GWAS Catalog)	rs10760277	9	126093999	T	C	0.385223	0.013193	0.0019781	7.10068e-12		T	C	0.5356	0.064	0.0252	0.0110953
Body mass index(ebi-a-GCST90029007)	Keratoconus(GWAS Catalog)	rs10766451	11	2917510	T	C	0.32404	0.0117012	0.00206567	2.1e-08		T	C	0.5564	0.0557	0.026	0.0321687
Body mass index(ebi-a-GCST90029007)	Keratoconus(GWAS Catalog)	rs10799778	1	23313353	G	T	0.834181	-0.0181364	0.00256859	1.59993e-12		G	T	0.4456	0.0086	0.0295	0.77065
Body mass index(ebi-a-GCST90029007)	Keratoconus(GWAS Catalog)	rs10803762	2	161105876	A	G	0.677736	0.0131741	0.00204747	1.40001e-10		A	G	0.4557	0.0258	0.0245	0.292313
Body mass index(ebi-a-GCST90029007)	Keratoconus(GWAS Catalog)	rs10820852	9	94186973	A	C	0.27587	-0.0153833	0.0021522	2.99985e-12		A	C	0.4144	0.0144	0.0257	0.575267
Body mass index(ebi-a-GCST90029007)	Keratoconus(GWAS Catalog)	rs10824211	10	76363107	T	C	0.139286	0.019386	0.00278373	4.19952e-12		T	C	0.4432	0.066	0.0326	0.0429146
Body mass index(ebi-a-GCST90029007)	Keratoconus(GWAS Catalog)	rs10861861	12	108436396	G	T	0.228453	-0.0171231	0.00228534	3.59998e-14		G	T	0.3576	-0.0384	0.0288	0.182422
Body mass index(ebi-a-GCST90029007)	Keratoconus(GWAS Catalog)	rs10868998	9	73869755	G	A	0.531772	-0.0133726	0.00192596	2.99985e-12		G	A	0.575	-0.0349	0.0234	0.135843
Body mass index(ebi-a-GCST90029007)	Keratoconus(GWAS Catalog)	rs10929925	2	6155557	A	C	0.427436	-0.0137564	0.00193003	5.70033e-13		A	C	0.3177	0.0002	0.0237	0.993267
Body mass index(ebi-a-GCST90029007)	Keratoconus(GWAS Catalog)	rs10947793	6	12142817	G	A	0.372098	-0.0141429	0.00199562	2.90001e-12		G	A	0.5175	-0.0555	0.0257	0.0308088
Body mass index(ebi-a-GCST90029007)	Keratoconus(GWAS Catalog)	rs10954772	8	30863938	C	T	0.685511	-0.0153055	0.00208173	7.10068e-14		C	T	0.57	-0.0005	0.0258	0.984538
Body mass index(ebi-a-GCST90029007)	Keratoconus(GWAS Catalog)	rs11001963	10	78760959	T	C	0.581445	0.0114997	0.00196036	1.7e-09		T	C	0.7084	0.0626	0.0246	0.0109367
Body mass index(ebi-a-GCST90029007)	Keratoconus(GWAS Catalog)	rs11012732	10	21830104	G	A	0.331473	0.0212449	0.00204152	3.10027e-25		G	A	0.5408	-0.0506	0.0267	0.058075
Body mass index(ebi-a-GCST90029007)	Keratoconus(GWAS Catalog)	rs11024271	11	17395540	C	T	0.622693	0.0110761	0.00197938	1.29999e-08		C	T	0.4836	-0.0035	0.0251	0.889101
Body mass index(ebi-a-GCST90029007)	Keratoconus(GWAS Catalog)	rs11075263	16	9367090	T	C	0.207651	-0.013259	0.00238008	1.79999e-08		T	C	0.4093	-0.0221	0.0301	0.462815
Body mass index(ebi-a-GCST90029007)	Keratoconus(GWAS Catalog)	rs11079849	17	47090785	T	C	0.328516	-0.0210387	0.00205215	1.80011e-24		T	C	0.4988	-0.0361	0.0261	0.166621
Body mass index(ebi-a-GCST90029007)	Keratoconus(GWAS Catalog)	rs11084553	19	31019780	G	A	0.154353	-0.0234458	0.00266447	6.09958e-19		G	A	0.2676	0.0294	0.0379	0.437911
Body mass index(ebi-a-GCST90029007)	Keratoconus(GWAS Catalog)	rs11097236	4	77028450	A	G	0.20079	0.0134151	0.00239565	4.09996e-08		A	G	0.4004	-0.0398	0.0278	0.152243
Body mass index(ebi-a-GCST90029007)	Keratoconus(GWAS Catalog)	rs11099020	4	130724902	T	C	0.641196	-0.0142048	0.00200313	4.70002e-13		T	C	0.7441	-0.0007	0.0255	0.9781
Body mass index(ebi-a-GCST90029007)	Keratoconus(GWAS Catalog)	rs11115160	12	82424100	A	G	0.23799	-0.0127384	0.0022662	5.30005e-09		A	G	0.4173	-0.0226	0.0313	0.470267
Body mass index(ebi-a-GCST90029007)	Keratoconus(GWAS Catalog)	rs111352628	6	33742490	G	A	0.227023	-0.0145011	0.00231017	8.50002e-10		G	A	0.4632	-0.0272	0.0284	0.338191
Body mass index(ebi-a-GCST90029007)	Keratoconus(GWAS Catalog)	rs11150745	17	78757626	G	A	0.31799	-0.0209819	0.00206819	1e-24		G	A	0.4742	0.0187	0.0268	0.485327
Body mass index(ebi-a-GCST90029007)	Keratoconus(GWAS Catalog)	rs11161044	14	29675957	C	G	0.807557	0.016886	0.00244161	7.8001e-12		C	G	0.6407	-0.0157	0.029	0.588246
Body mass index(ebi-a-GCST90029007)	Keratoconus(GWAS Catalog)	rs11165643	1	96924097	T	C	0.590729	0.0196625	0.00194102	1.20005e-23		T	C	0.4823	0.0187	0.0242	0.439684
Body mass index(ebi-a-GCST90029007)	Keratoconus(GWAS Catalog)	rs112254184	19	19331562	C	T	0.071094	0.0217387	0.00374875	2.90001e-09		C	T	0.5362	-0.0285	0.0402	0.478352
Body mass index(ebi-a-GCST90029007)	Keratoconus(GWAS Catalog)	rs1126930	12	49399132	C	G	0.035349	0.0323902	0.00519667	2.19999e-10		C	G	0.1217	0.0356	0.0886	0.687827
Body mass index(ebi-a-GCST90029007)	Keratoconus(GWAS Catalog)	rs113079574	4	147354089	T	C	0.192408	-0.0168026	0.00244452	1.59993e-12		T	C	0.5029	0.0489	0.0278	0.0785787
Body mass index(ebi-a-GCST90029007)	Keratoconus(GWAS Catalog)	rs113132247	9	131026108	A	G	0.152898	0.0186388	0.00267628	5.60015e-13		A	G	0.446	0.0176	0.0316	0.577553
Body mass index(ebi-a-GCST90029007)	Keratoconus(GWAS Catalog)	rs113603865	1	39564930	T	C	0.212139	0.0185519	0.00234963	4.40048e-16		T	C	0.3802	0.0191	0.0328	0.560353
Body mass index(ebi-a-GCST90029007)	Keratoconus(GWAS Catalog)	rs113624107	14	88326386	A	G	0.226172	0.0142157	0.00230061	1e-09		A	G	0.3926	-0.001	0.0322	0.975225
Body mass index(ebi-a-GCST90029007)	Keratoconus(GWAS Catalog)	rs113701136	19	30277729	T	C	0.319261	0.0211416	0.0020757	4.30031e-24		T	C	0.5161	-0.0146	0.0276	0.596816
Body mass index(ebi-a-GCST90029007)	Keratoconus(GWAS Catalog)	rs115056380	1	111338672	A	G	0.048433	-0.0244418	0.00445003	4e-08		A	G	0.0874	-0.0473	0.0762	0.534774
Body mass index(ebi-a-GCST90029007)	Keratoconus(GWAS Catalog)	rs11525873	7	138817193	C	T	0.097774	-0.0235895	0.00323551	3.19963e-13		C	T	0.4658	0.0318	0.0389	0.413654
Body mass index(ebi-a-GCST90029007)	Keratoconus(GWAS Catalog)	rs11546878	3	183976103	T	C	0.17455	-0.0163995	0.00252363	1.6e-10		T	C	0.3668	-0.116	0.0363	0.00139544
Body mass index(ebi-a-GCST90029007)	Keratoconus(GWAS Catalog)	rs1154752	12	68089328	T	C	0.605996	-0.0105336	0.00196828	4.90004e-08		T	C	0.519	-0.0182	0.0239	0.446355
Body mass index(ebi-a-GCST90029007)	Keratoconus(GWAS Catalog)	rs1159974	6	126090277	C	T	0.524764	0.0129451	0.00191934	6.79986e-12		C	T	0.6322	-0.009	0.0239	0.706494
Body mass index(ebi-a-GCST90029007)	Keratoconus(GWAS Catalog)	rs11610621	12	121671133	A	T	0.148257	0.0163745	0.00270062	2.39999e-09		A	T	0.3759	0.0081	0.0369	0.826251
Body mass index(ebi-a-GCST90029007)	Keratoconus(GWAS Catalog)	rs11618508	13	111849487	T	C	0.390634	-0.0129963	0.00197209	5.50047e-11		T	C	0.5737	-0.0174	0.0257	0.498379
Body mass index(ebi-a-GCST90029007)	Keratoconus(GWAS Catalog)	rs116374395	5	50723410	A	G	0.035409	0.0325297	0.00520216	3.40001e-10		A	G	0.313	-0.0864	0.0696	0.214466
Body mass index(ebi-a-GCST90029007)	Keratoconus(GWAS Catalog)	rs11653367	17	44191483	G	A	0.328312	-0.0132546	0.00205925	8.10028e-11		G	A	0.5602	0.0748	0.0299	0.0123608
Body mass index(ebi-a-GCST90029007)	Keratoconus(GWAS Catalog)	rs1167311	1	49996959	A	G	0.681205	-0.0187351	0.00206281	2.39994e-20		A	G	0.4631	0.0529	0.0264	0.0450928
Body mass index(ebi-a-GCST90029007)	Keratoconus(GWAS Catalog)	rs11675464	2	204053742	G	A	0.5629	0.0117081	0.00192178	1.6e-09		G	A	0.4835	-0.0726	0.0242	0.0026998
Body mass index(ebi-a-GCST90029007)	Keratoconus(GWAS Catalog)	rs11699828	20	62157198	A	G	0.035949	-0.0349334	0.00565525	8.99995e-10		A	G	0.0522	0.0505	0.0903	0.575993
Body mass index(ebi-a-GCST90029007)	Keratoconus(GWAS Catalog)	rs11709402	3	131551027	G	A	0.278942	0.0234542	0.00213983	1.9002e-28		G	A	0.4354	0.0481	0.0279	0.0847053
Body mass index(ebi-a-GCST90029007)	Keratoconus(GWAS Catalog)	rs117176448	8	27261138	G	C	0.096083	0.0224302	0.00325492	1.59993e-11		G	C	0.3078	-0.0995	0.0464	0.0320011
Body mass index(ebi-a-GCST90029007)	Keratoconus(GWAS Catalog)	rs117632017	15	52260107	A	G	0.038296	0.0362607	0.00516702	2.19989e-12		A	G	0.1236	0.0382	0.088	0.664222
Body mass index(ebi-a-GCST90029007)	Keratoconus(GWAS Catalog)	rs11767811	7	71620988	A	G	0.181427	-0.015364	0.00248599	5.30005e-10		A	G	0.407	0.0063	0.0311	0.839469
Body mass index(ebi-a-GCST90029007)	Keratoconus(GWAS Catalog)	rs11778219	8	87762607	G	A	0.163401	0.015578	0.00260681	3.09999e-09		G	A	0.2554	0.0676	0.0373	0.0699348
Body mass index(ebi-a-GCST90029007)	Keratoconus(GWAS Catalog)	rs11782074	8	142617096	T	G	0.384209	0.0131166	0.00200603	1.59993e-11		T	G	0.5156	0.0617	0.0273	0.0238167
Body mass index(ebi-a-GCST90029007)	Keratoconus(GWAS Catalog)	rs117855597	12	17168386	C	G	0.030977	0.0300866	0.00553865	3.40001e-08		C	G	0.0932	-0.0146	0.1071	0.891567
Body mass index(ebi-a-GCST90029007)	Keratoconus(GWAS Catalog)	rs118136827	17	2168104	T	G	0.281214	-0.0136563	0.00213903	8.10028e-11		T	G	0.4248	0.0694	0.0279	0.0128661
Body mass index(ebi-a-GCST90029007)	Keratoconus(GWAS Catalog)	rs11862944	16	407604	C	A	0.353595	-0.0148007	0.00201337	8.4004e-14		C	A	0.5504	-0.0244	0.0265	0.357179
Body mass index(ebi-a-GCST90029007)	Keratoconus(GWAS Catalog)	rs1191600	14	30101641	A	C	0.593777	-0.0112891	0.00196888	6.90001e-09		A	C	0.7157	0.0466	0.0255	0.067632
Body mass index(ebi-a-GCST90029007)	Keratoconus(GWAS Catalog)	rs11955324	5	95834624	A	C	0.396542	-0.0110138	0.00197474	1.6e-08		A	C	0.5952	0.056	0.025	0.0250909
Body mass index(ebi-a-GCST90029007)	Keratoconus(GWAS Catalog)	rs12072739	1	98315893	G	A	0.224481	0.0163154	0.00229235	1.50003e-12		G	A	0.5085	0.0409	0.0292	0.161308
Body mass index(ebi-a-GCST90029007)	Keratoconus(GWAS Catalog)	rs12088284	1	80798635	T	C	0.300751	0.0126624	0.00208091	3.59998e-09		T	C	0.5508	0.0561	0.0263	0.0329182
Body mass index(ebi-a-GCST90029007)	Keratoconus(GWAS Catalog)	rs12140153	1	62579891	T	G	0.094533	-0.0358966	0.00334767	7.70016e-27		T	G	0.2392	-0.0359	0.0549	0.513166
Body mass index(ebi-a-GCST90029007)	Keratoconus(GWAS Catalog)	rs12149660	16	70309237	A	G	0.115069	-0.0226301	0.003022	2.60016e-14		A	G	0.4297	-0.0167	0.0392	0.670093
Body mass index(ebi-a-GCST90029007)	Keratoconus(GWAS Catalog)	rs1218822	13	28011963	A	G	0.661635	0.0171321	0.00203465	1.80011e-16		A	G	0.567	-0.0662	0.0248	0.00759971
Body mass index(ebi-a-GCST90029007)	Keratoconus(GWAS Catalog)	rs12364470	11	134601012	G	T	0.164778	0.0196763	0.00258654	1.59993e-14		G	T	0.4155	0.0351	0.0346	0.310368
Body mass index(ebi-a-GCST90029007)	Keratoconus(GWAS Catalog)	rs12375985	9	11813799	A	G	0.354645	-0.0147559	0.00200775	1.99986e-13		A	G	0.4842	-0.0033	0.0263	0.900147
Body mass index(ebi-a-GCST90029007)	Keratoconus(GWAS Catalog)	rs12478299	2	193811641	C	T	0.251908	-0.0122855	0.0022022	1.89998e-08		C	T	0.4562	0.0196	0.028	0.483927
Body mass index(ebi-a-GCST90029007)	Keratoconus(GWAS Catalog)	rs12487131	3	70540765	G	A	0.206479	0.0163581	0.0023634	4.40048e-12		G	A	0.4213	-0.0111	0.0305	0.715907
Body mass index(ebi-a-GCST90029007)	Keratoconus(GWAS Catalog)	rs12517187	5	112444682	T	C	0.434619	0.0113003	0.00193937	2.99999e-09		T	C	0.6212	0.0035	0.0245	0.886403
Body mass index(ebi-a-GCST90029007)	Keratoconus(GWAS Catalog)	rs12659431	5	103903766	A	G	0.534923	-0.0112024	0.00191904	5.19996e-09		A	G	0.5756	-0.0171	0.0234	0.46492
Body mass index(ebi-a-GCST90029007)	Keratoconus(GWAS Catalog)	rs12679528	8	15566164	A	G	0.61174	0.0130373	0.00197675	6.70039e-11		A	G	0.7288	0.0143	0.0251	0.568867
Body mass index(ebi-a-GCST90029007)	Keratoconus(GWAS Catalog)	rs12680855	8	95582655	G	A	0.31763	-0.0137678	0.00206486	5.50047e-12		G	A	0.5133	0.0152	0.0255	0.551123
Body mass index(ebi-a-GCST90029007)	Keratoconus(GWAS Catalog)	rs12696039	3	156304750	G	A	0.149657	-0.0148074	0.00268175	2.69998e-08		G	A	0.3258	-0.0755	0.0366	0.0391277
Body mass index(ebi-a-GCST90029007)	Keratoconus(GWAS Catalog)	rs12762034	10	33969931	C	T	0.076917	0.0277533	0.00360092	6.70039e-15		C	T	0.3394	0.064	0.0438	0.143964
Body mass index(ebi-a-GCST90029007)	Keratoconus(GWAS Catalog)	rs1285245	17	77796889	C	G	0.374277	-0.0117453	0.00198999	3.89996e-09		C	G	0.2443	-0.0146	0.0262	0.577355
Body mass index(ebi-a-GCST90029007)	Keratoconus(GWAS Catalog)	rs12879423	14	25927832	G	A	0.679056	0.0218435	0.00207395	2.39994e-26		G	A	0.5564	-0.0258	0.026	0.321047
Body mass index(ebi-a-GCST90029007)	Keratoconus(GWAS Catalog)	rs12881629	14	101146413	G	A	0.082391	0.0208396	0.00349274	6.4e-10		G	A	0.42	0.0268	0.0433	0.535957
Body mass index(ebi-a-GCST90029007)	Keratoconus(GWAS Catalog)	rs12885458	14	47303114	G	T	0.508405	-0.0170246	0.00192548	7.70016e-19		G	T	0.6555	-0.027	0.0246	0.272396
Body mass index(ebi-a-GCST90029007)	Keratoconus(GWAS Catalog)	rs12889639	14	103860206	A	G	0.651678	0.0151732	0.00202041	2.09991e-14		A	G	0.4444	0.0867	0.0246	0.000424459
Body mass index(ebi-a-GCST90029007)	Keratoconus(GWAS Catalog)	rs12906208	15	92571691	A	G	0.217618	-0.0141865	0.00234329	7.59994e-10		A	G	0.4334	0.0211	0.0298	0.478912
Body mass index(ebi-a-GCST90029007)	Keratoconus(GWAS Catalog)	rs1296328	4	137083193	C	A	0.559206	-0.0190974	0.00193929	1.80011e-23		C	A	0.673	-0.0073	0.0244	0.764802
Body mass index(ebi-a-GCST90029007)	Keratoconus(GWAS Catalog)	rs12974458	19	1866115	T	C	0.543327	0.0148572	0.00194031	9.8992e-15		T	C	0.6577	-0.0501	0.0246	0.0416916
Body mass index(ebi-a-GCST90029007)	Keratoconus(GWAS Catalog)	rs13033310	2	133523605	A	G	0.252819	0.01334	0.0022083	2.80001e-09		A	G	0.4857	0.0234	0.0271	0.38788
Body mass index(ebi-a-GCST90029007)	Keratoconus(GWAS Catalog)	rs13047416	21	40309436	G	C	0.376872	-0.0135075	0.00199692	7.8001e-12		G	C	0.3692	-0.0085	0.0256	0.739866
Body mass index(ebi-a-GCST90029007)	Keratoconus(GWAS Catalog)	rs13085002	3	35552535	C	T	0.160148	0.0175506	0.00260687	2.60016e-11		C	T	0.4678	0.0665	0.031	0.03194
Body mass index(ebi-a-GCST90029007)	Keratoconus(GWAS Catalog)	rs13107325	4	103188709	T	C	0.074967	0.0460332	0.00364343	1.59993e-38		T	C	0.1201	0.1979	0.0489	5.18705e-05
Body mass index(ebi-a-GCST90029007)	Keratoconus(GWAS Catalog)	rs13176429	5	43152216	C	T	0.687315	0.0159856	0.00206677	2.60016e-14		C	T	0.4727	-0.0154	0.0265	0.561151
Body mass index(ebi-a-GCST90029007)	Keratoconus(GWAS Catalog)	rs1320251	17	21264396	T	C	0.454489	-0.0182073	0.00193799	1.39991e-20		T	C	0.3343	-0.0612	0.0238	0.010128
Body mass index(ebi-a-GCST90029007)	Keratoconus(GWAS Catalog)	rs13263601	8	14095900	C	A	0.348596	0.0153821	0.00201137	1.39991e-14		C	A	0.5002	0.0067	0.0259	0.795877
Body mass index(ebi-a-GCST90029007)	Keratoconus(GWAS Catalog)	rs13292699	9	15910044	C	A	0.433865	-0.0202312	0.00193938	3.10027e-25		C	A	0.5654	-0.0544	0.0248	0.0282679
Body mass index(ebi-a-GCST90029007)	Keratoconus(GWAS Catalog)	rs13299961	9	13945051	G	C	0.19231	-0.0147385	0.00243901	8.79995e-10		G	C	0.3443	-0.0583	0.0328	0.075496
Body mass index(ebi-a-GCST90029007)	Keratoconus(GWAS Catalog)	rs13333747	16	2175373	C	T	0.182422	-0.0138909	0.00249693	1.2e-08		C	T	0.4045	0.0924	0.0312	0.00306106
Body mass index(ebi-a-GCST90029007)	Keratoconus(GWAS Catalog)	rs13427822	2	213414265	G	A	0.271377	-0.0178913	0.00216803	2.70023e-16		G	A	0.5105	-0.0438	0.0285	0.124332
Body mass index(ebi-a-GCST90029007)	Keratoconus(GWAS Catalog)	rs1346841	4	65651730	A	G	0.404744	-0.0123922	0.00196127	2.30001e-10		A	G	0.2854	-0.0081	0.0248	0.743961
Body mass index(ebi-a-GCST90029007)	Keratoconus(GWAS Catalog)	rs140159717	15	73765586	T	C	0.082351	-0.0250594	0.00360207	5.19996e-12		T	C	0.287	-0.0383	0.0541	0.478977
Body mass index(ebi-a-GCST90029007)	Keratoconus(GWAS Catalog)	rs1411432	9	16728532	C	A	0.185967	0.0213607	0.00247641	9.20026e-18		C	A	0.5895	0.0887	0.0381	0.0199076
Body mass index(ebi-a-GCST90029007)	Keratoconus(GWAS Catalog)	rs142583374	8	27985864	A	G	0.132714	0.0178483	0.00283792	1.40001e-10		A	G	0.3263	0.0252	0.0372	0.49814
Body mass index(ebi-a-GCST90029007)	Keratoconus(GWAS Catalog)	rs1430332	10	77423623	T	C	0.773498	0.0125561	0.00229648	3.50002e-08		T	C	0.5984	-0.0444	0.0286	0.120555
Body mass index(ebi-a-GCST90029007)	Keratoconus(GWAS Catalog)	rs1432544	2	166291814	C	T	0.235266	-0.0122191	0.00225448	2.30001e-08		C	T	0.5177	0.007	0.0287	0.807306
Body mass index(ebi-a-GCST90029007)	Keratoconus(GWAS Catalog)	rs1441264	13	79580919	A	G	0.593256	0.0189714	0.00200178	1.59993e-20		A	G	0.4224	0.023	0.0254	0.365194
Body mass index(ebi-a-GCST90029007)	Keratoconus(GWAS Catalog)	rs1443813	15	35841868	A	G	0.850064	0.0153394	0.00270144	5.99998e-09		A	G	0.7561	0.0121	0.04	0.762271
Body mass index(ebi-a-GCST90029007)	Keratoconus(GWAS Catalog)	rs1451371	7	50553051	C	T	0.439939	-0.0111613	0.00193397	7.29995e-09		C	T	0.6071	-0.0192	0.0239	0.421774
Body mass index(ebi-a-GCST90029007)	Keratoconus(GWAS Catalog)	rs1458156	12	41887940	T	C	0.488349	0.0151943	0.00192087	4.70002e-15		T	C	0.3552	-0.0004	0.0236	0.986477
Body mass index(ebi-a-GCST90029007)	Keratoconus(GWAS Catalog)	rs1471093	3	108031094	A	G	0.616747	0.0129697	0.00197682	4.30031e-11		A	G	0.6264	0.0009	0.0239	0.969961
Body mass index(ebi-a-GCST90029007)	Keratoconus(GWAS Catalog)	rs1471740	3	136328270	C	T	0.740533	0.0188093	0.00218384	3.10027e-18		C	T	0.543	0.0252	0.0273	0.355967
Body mass index(ebi-a-GCST90029007)	Keratoconus(GWAS Catalog)	rs147568678	10	93061851	C	T	0.238411	-0.0121312	0.00226212	3.50002e-08		C	T	0.4453	0.0036	0.0328	0.912603
Body mass index(ebi-a-GCST90029007)	Keratoconus(GWAS Catalog)	rs1477290	5	87988934	C	T	0.13676	0.0351045	0.00281205	1.69981e-35		C	T	0.4785	0.0675	0.0313	0.0310408
Body mass index(ebi-a-GCST90029007)	Keratoconus(GWAS Catalog)	rs147730268	12	123024476	T	G	0.087465	-0.0370716	0.00347759	5.10035e-26		T	G	0.1933	-0.0983	0.0559	0.0786629
Body mass index(ebi-a-GCST90029007)	Keratoconus(GWAS Catalog)	rs149457	5	107438057	T	C	0.170216	-0.0260763	0.00255634	1.99986e-24		T	C	0.5351	0.0065	0.0304	0.830691
Body mass index(ebi-a-GCST90029007)	Keratoconus(GWAS Catalog)	rs150215901	5	50935903	A	T	0.043127	-0.028561	0.00478766	6.80002e-10		A	T	0.1197	-0.0524	0.0795	0.509819
Body mass index(ebi-a-GCST90029007)	Keratoconus(GWAS Catalog)	rs1503526	5	63020706	C	T	0.480117	0.0143412	0.00191707	6.59933e-14		C	T	0.4143	-0.007	0.0254	0.782863
Body mass index(ebi-a-GCST90029007)	Keratoconus(GWAS Catalog)	rs1521624	15	79412399	A	C	0.470344	-0.0156634	0.00193764	5.50047e-16		A	C	0.5397	-0.0202	0.0241	0.401933
Body mass index(ebi-a-GCST90029007)	Keratoconus(GWAS Catalog)	rs1524277	7	109173130	T	C	0.522547	-0.010455	0.00192104	5.1e-09		T	C	0.6563	-0.0292	0.0237	0.217924
Body mass index(ebi-a-GCST90029007)	Keratoconus(GWAS Catalog)	rs1547862	18	63349593	T	C	0.251326	0.0154204	0.00222038	1.39991e-12		T	C	0.419	0.0779	0.0255	0.00225134
Body mass index(ebi-a-GCST90029007)	Keratoconus(GWAS Catalog)	rs156201	6	104847441	C	G	0.753591	0.0129497	0.00222247	6.4e-09		C	G	0.6127	0.0694	0.0276	0.0119204
Body mass index(ebi-a-GCST90029007)	Keratoconus(GWAS Catalog)	rs1578407	20	17196608	T	C	0.728954	0.0126611	0.00216579	8.99995e-09		T	C	0.5861	0.0205	0.0283	0.468831
Body mass index(ebi-a-GCST90029007)	Keratoconus(GWAS Catalog)	rs1582931	5	122657199	A	G	0.473151	-0.0139465	0.001935	1.59993e-12		A	G	0.3403	0.0559	0.0237	0.0183416
Body mass index(ebi-a-GCST90029007)	Keratoconus(GWAS Catalog)	rs159037	5	94197477	C	T	0.254184	0.012979	0.00219953	7.29995e-09		C	T	0.4558	0.0702	0.0298	0.0184876
Body mass index(ebi-a-GCST90029007)	Keratoconus(GWAS Catalog)	rs1658820	8	4288577	T	G	0.245455	0.0147004	0.00224628	9.70063e-11		T	G	0.3914	0.0449	0.0275	0.102526
Body mass index(ebi-a-GCST90029007)	Keratoconus(GWAS Catalog)	rs168144	15	60914262	T	C	0.570197	0.0125244	0.00194601	1.7e-10		T	C	0.3782	-0.0304	0.0244	0.212801
Body mass index(ebi-a-GCST90029007)	Keratoconus(GWAS Catalog)	rs16942944	12	114066309	A	G	0.293789	0.012309	0.00210452	5.19996e-09		A	G	0.5162	-0.0052	0.0256	0.839037
Body mass index(ebi-a-GCST90029007)	Keratoconus(GWAS Catalog)	rs16952396	16	53650663	A	C	0.162476	0.0182309	0.00260291	1.10002e-12		A	C	0.4685	-0.0287	0.0303	0.34354
Body mass index(ebi-a-GCST90029007)	Keratoconus(GWAS Catalog)	rs17056301	5	158271680	C	T	0.256186	0.0129589	0.00220255	4.09996e-09		C	T	0.2404	0.0292	0.0275	0.288318
Body mass index(ebi-a-GCST90029007)	Keratoconus(GWAS Catalog)	rs17149254	7	76634463	C	T	0.805243	-0.0247001	0.00248538	1.80011e-23		C	T	0.4629	0.0133	0.0315	0.672863
Body mass index(ebi-a-GCST90029007)	Keratoconus(GWAS Catalog)	rs17193211	21	38885506	T	C	0.066723	-0.0225903	0.00393022	1.29999e-08		T	C	0.2825	-0.0433	0.0565	0.443455
Body mass index(ebi-a-GCST90029007)	Keratoconus(GWAS Catalog)	rs17399739	10	87490850	G	A	0.068909	0.02694	0.00379661	1.29987e-12		G	A	0.4349	-0.0487	0.0449	0.278084
Body mass index(ebi-a-GCST90029007)	Keratoconus(GWAS Catalog)	rs17425707	1	57874879	C	T	0.104081	0.0188115	0.00312278	8.79995e-09		C	T	0.4029	-0.0199	0.0383	0.603355
Body mass index(ebi-a-GCST90029007)	Keratoconus(GWAS Catalog)	rs17446299	13	40762556	G	C	0.165601	0.0159199	0.00258844	3.79997e-10		G	C	0.381	0.0314	0.0327	0.336932
Body mass index(ebi-a-GCST90029007)	Keratoconus(GWAS Catalog)	rs1775255	6	51243035	T	G	0.477132	0.0148086	0.001926	5.19996e-15		T	G	0.6223	0.0472	0.0237	0.0464192
Body mass index(ebi-a-GCST90029007)	Keratoconus(GWAS Catalog)	rs17776482	3	11633951	A	G	0.140417	0.0158341	0.00276867	8.19993e-09		A	G	0.416	-0.024	0.0332	0.469747
Body mass index(ebi-a-GCST90029007)	Keratoconus(GWAS Catalog)	rs1778830	1	156489974	A	G	0.362155	0.0137895	0.00199043	1.59993e-12		A	G	0.3555	0.0403	0.0255	0.114017
Body mass index(ebi-a-GCST90029007)	Keratoconus(GWAS Catalog)	rs17814208	2	144037998	G	A	0.243783	0.0128116	0.002226	5.39995e-09		G	A	0.4521	-0.0126	0.0285	0.658413
Body mass index(ebi-a-GCST90029007)	Keratoconus(GWAS Catalog)	rs1788808	18	21090023	G	A	0.495036	-0.0204963	0.00192804	1.10002e-26		G	A	0.3313	-0.0558	0.0248	0.0244489
Body mass index(ebi-a-GCST90029007)	Keratoconus(GWAS Catalog)	rs1805123	7	150645534	G	T	0.245498	-0.0162508	0.00222824	3.29989e-13		G	T	0.4297	-0.0439	0.0294	0.135386
Body mass index(ebi-a-GCST90029007)	Keratoconus(GWAS Catalog)	rs1806232	17	5294787	G	T	0.07961	0.0187177	0.00356029	4.49997e-08		G	T	0.2539	0.0385	0.049	0.432035
Body mass index(ebi-a-GCST90029007)	Keratoconus(GWAS Catalog)	rs1808629	8	73435964	A	G	0.685937	-0.021082	0.00207613	3.90032e-24		A	G	0.5715	0.0094	0.025	0.706917
Body mass index(ebi-a-GCST90029007)	Keratoconus(GWAS Catalog)	rs1834144	18	40744790	A	C	0.373306	-0.0142834	0.0019935	3.90032e-13		A	C	0.4443	-0.0116	0.0245	0.635878
Body mass index(ebi-a-GCST90029007)	Keratoconus(GWAS Catalog)	rs1865379	4	96080943	G	A	0.594152	-0.0111016	0.00195422	1.7e-08		G	A	0.6298	0.0092	0.025	0.712873
Body mass index(ebi-a-GCST90029007)	Keratoconus(GWAS Catalog)	rs1884086	6	42604320	G	A	0.398274	0.011429	0.00195734	8.40001e-09		G	A	0.5839	0.0594	0.0238	0.0125674
Body mass index(ebi-a-GCST90029007)	Keratoconus(GWAS Catalog)	rs1884389	20	1410582	T	C	0.438292	-0.0107362	0.00194767	3.2e-08		T	C	0.6151	0.0335	0.0248	0.176757
Body mass index(ebi-a-GCST90029007)	Keratoconus(GWAS Catalog)	rs1884897	20	6612832	G	A	0.627453	0.0208349	0.00199887	2.09991e-25		G	A	0.5336	0.0022	0.025	0.929877
Body mass index(ebi-a-GCST90029007)	Keratoconus(GWAS Catalog)	rs1919243	5	88778861	C	T	0.487156	0.011873	0.00194094	2.99999e-10		C	T	0.5379	-0.0585	0.0245	0.0169516
Body mass index(ebi-a-GCST90029007)	Keratoconus(GWAS Catalog)	rs2051559	4	3298800	C	T	0.132646	0.0192056	0.00283481	1.29987e-11		C	T	0.4716	0.0631	0.035	0.0714107
Body mass index(ebi-a-GCST90029007)	Keratoconus(GWAS Catalog)	rs2058527	16	6704749	G	T	0.730352	0.013596	0.00216357	1.29999e-09		G	T	0.5284	0.0013	0.0272	0.96188
Body mass index(ebi-a-GCST90029007)	Keratoconus(GWAS Catalog)	rs2076603	1	17319011	A	G	0.644168	-0.0125783	0.00199191	1.40001e-10		A	G	0.5396	-0.0551	0.0251	0.0281479
Body mass index(ebi-a-GCST90029007)	Keratoconus(GWAS Catalog)	rs213518	7	26941065	C	T	0.145635	0.0163833	0.00272135	4.60002e-09		C	T	0.4189	0.0132	0.0345	0.70201
Body mass index(ebi-a-GCST90029007)	Keratoconus(GWAS Catalog)	rs2135745	9	109150784	G	C	0.751868	-0.0123535	0.00223565	1.6e-08		G	C	0.6139	-0.0507	0.0269	0.0594625
Body mass index(ebi-a-GCST90029007)	Keratoconus(GWAS Catalog)	rs2146641	13	53493728	T	C	0.882727	-0.0165288	0.00299568	4.60002e-08		T	C	0.574	0.0516	0.0369	0.162001
Body mass index(ebi-a-GCST90029007)	Keratoconus(GWAS Catalog)	rs215634	7	32369148	G	A	0.612388	-0.0161456	0.00197618	2.90001e-16		G	A	0.711	-0.0221	0.0244	0.365075
Body mass index(ebi-a-GCST90029007)	Keratoconus(GWAS Catalog)	rs217672	14	62361021	C	A	0.271712	0.0177628	0.00216755	2.09991e-15		C	A	0.5256	0.037	0.0258	0.151541
Body mass index(ebi-a-GCST90029007)	Keratoconus(GWAS Catalog)	rs2193101	16	49035172	G	C	0.813086	-0.0149264	0.00249156	2e-09		G	C	0.6605	-0.0078	0.0302	0.796192
Body mass index(ebi-a-GCST90029007)	Keratoconus(GWAS Catalog)	rs2198234	2	104159202	T	G	0.528054	0.0126132	0.00191082	5.50047e-11		T	G	0.5886	-0.0027	0.0252	0.914676
Body mass index(ebi-a-GCST90029007)	Keratoconus(GWAS Catalog)	rs2228550	1	32164206	G	T	0.6488	0.0125435	0.0020073	9.20005e-10		G	T	0.4447	0.0047	0.026	0.856549
Body mass index(ebi-a-GCST90029007)	Keratoconus(GWAS Catalog)	rs2234458	11	65639374	T	C	0.639363	-0.0189865	0.00199492	1e-21		T	C	0.5838	-0.0744	0.0264	0.00482965
Body mass index(ebi-a-GCST90029007)	Keratoconus(GWAS Catalog)	rs2238435	16	4014282	G	C	0.614162	0.023065	0.00197581	2.99985e-32		G	C	0.7148	-0.0226	0.0259	0.382888
Body mass index(ebi-a-GCST90029007)	Keratoconus(GWAS Catalog)	rs2238799	22	20109325	G	A	0.389625	-0.0112777	0.00198899	3.50002e-08		G	A	0.3703	-0.0064	0.0252	0.79952
Body mass index(ebi-a-GCST90029007)	Keratoconus(GWAS Catalog)	rs2253310	6	108888593	G	C	0.62654	0.0180543	0.00198188	3.69999e-20		G	C	0.7258	-0.0667	0.0242	0.00584775
Body mass index(ebi-a-GCST90029007)	Keratoconus(GWAS Catalog)	rs2275003	9	34124860	G	A	0.521136	-0.0116943	0.00192023	1.7e-10		G	A	0.4584	0.0063	0.0248	0.799471
Body mass index(ebi-a-GCST90029007)	Keratoconus(GWAS Catalog)	rs2292238	12	56493822	C	A	0.40797	-0.016157	0.00195478	1.9002e-16		C	A	0.5485	0.0144	0.0249	0.563053
Body mass index(ebi-a-GCST90029007)	Keratoconus(GWAS Catalog)	rs2306593	17	34866546	T	C	0.488201	-0.0162008	0.00192759	2.90001e-17		T	C	0.6482	0.0195	0.0248	0.431697
Body mass index(ebi-a-GCST90029007)	Keratoconus(GWAS Catalog)	rs2307111	5	75003678	C	T	0.394564	-0.0281271	0.00196174	1.20005e-47		C	T	0.3122	-0.0197	0.0245	0.42135
Body mass index(ebi-a-GCST90029007)	Keratoconus(GWAS Catalog)	rs2318543	4	67803263	G	A	0.782965	-0.0131564	0.00233251	8.19993e-09		G	A	0.6079	-0.0548	0.0297	0.0650204
Body mass index(ebi-a-GCST90029007)	Keratoconus(GWAS Catalog)	rs2327170	20	9132134	A	G	0.8303	-0.0149419	0.00263467	2.5e-08		A	G	0.7176	0.0012	0.0351	0.972727
Body mass index(ebi-a-GCST90029007)	Keratoconus(GWAS Catalog)	rs2332306	17	52937056	G	A	0.157115	0.014899	0.00265052	1.40001e-08		G	A	0.3289	-0.0573	0.0359	0.110466
Body mass index(ebi-a-GCST90029007)	Keratoconus(GWAS Catalog)	rs2342892	16	24540806	G	T	0.51584	-0.0132651	0.00191848	1.9002e-12		G	T	0.3932	-0.0074	0.024	0.757829
Body mass index(ebi-a-GCST90029007)	Keratoconus(GWAS Catalog)	rs2417084	9	103119277	C	T	0.315375	0.0169484	0.00206584	1.39991e-16		C	T	0.2492	0.0962	0.0247	9.83054e-05
Body mass index(ebi-a-GCST90029007)	Keratoconus(GWAS Catalog)	rs2429150	12	2152655	C	A	0.406099	0.0119658	0.00196161	9.59997e-10		C	A	0.3126	-0.0057	0.0242	0.813792
Body mass index(ebi-a-GCST90029007)	Keratoconus(GWAS Catalog)	rs2439823	10	99778226	G	A	0.545648	0.0189092	0.00193329	1.59993e-22		G	A	0.5869	-0.0017	0.0237	0.942817
Body mass index(ebi-a-GCST90029007)	Keratoconus(GWAS Catalog)	rs245769	5	170529335	T	C	0.729063	0.018441	0.00215755	3.29989e-18		T	C	0.5609	0.0616	0.0293	0.0355192
Body mass index(ebi-a-GCST90029007)	Keratoconus(GWAS Catalog)	rs2468964	8	38333062	G	T	0.600516	-0.0118493	0.00195739	1.7e-09		G	T	0.4348	-0.0269	0.0241	0.264344
Body mass index(ebi-a-GCST90029007)	Keratoconus(GWAS Catalog)	rs252748	5	77390494	T	C	0.590673	-0.0107574	0.00195758	3.79997e-08		T	C	0.6456	0.0538	0.0255	0.0348752
Body mass index(ebi-a-GCST90029007)	Keratoconus(GWAS Catalog)	rs2528787	13	112188236	T	C	0.373637	-0.015846	0.00200199	6.29941e-16		T	C	0.5429	-0.008	0.025	0.748968
Body mass index(ebi-a-GCST90029007)	Keratoconus(GWAS Catalog)	rs2568958	1	72765116	A	G	0.603142	0.0243993	0.00195023	1.39991e-35		A	G	0.4416	-0.0794	0.0241	0.000985598
Body mass index(ebi-a-GCST90029007)	Keratoconus(GWAS Catalog)	rs2569993	3	12926096	C	T	0.320247	0.0124889	0.0020558	8.10009e-10		C	T	0.3396	0.0251	0.0258	0.330619
Body mass index(ebi-a-GCST90029007)	Keratoconus(GWAS Catalog)	rs2678204	1	201800511	G	T	0.34058	0.0240227	0.00201823	4.19952e-33		G	T	0.5231	-0.0232	0.0255	0.362926
Body mass index(ebi-a-GCST90029007)	Keratoconus(GWAS Catalog)	rs2694047	8	116750548	G	A	0.752758	0.0213461	0.00222862	7.50067e-22		G	A	0.5554	-0.0135	0.0296	0.648332
Body mass index(ebi-a-GCST90029007)	Keratoconus(GWAS Catalog)	rs273512	19	18224729	T	C	0.405161	0.0167506	0.00196263	8.69961e-18		T	C	0.4649	0.027	0.0243	0.266521
Body mass index(ebi-a-GCST90029007)	Keratoconus(GWAS Catalog)	rs2746089	20	34646012	C	T	0.866535	0.0168206	0.00291969	1.40001e-08		C	T	0.8883	0.0408	0.0522	0.434444
Body mass index(ebi-a-GCST90029007)	Keratoconus(GWAS Catalog)	rs2791643	1	11207269	T	C	0.762026	-0.0150464	0.00224164	1e-11		T	C	0.6666	0.0298	0.0301	0.322158
Body mass index(ebi-a-GCST90029007)	Keratoconus(GWAS Catalog)	rs28350	3	42418446	G	A	0.820797	-0.0176526	0.00250449	1.99986e-12		G	A	0.615	-0.0209	0.0329	0.52526
Body mass index(ebi-a-GCST90029007)	Keratoconus(GWAS Catalog)	rs28431181	4	20206094	A	G	0.123118	0.0227577	0.00291689	1.50003e-14		A	G	0.4058	-0.0482	0.0372	0.195079
Body mass index(ebi-a-GCST90029007)	Keratoconus(GWAS Catalog)	rs28489620	22	41804716	A	G	0.290573	-0.0148085	0.00213974	4.49987e-12		A	G	0.4682	-0.0172	0.0311	0.580226
Body mass index(ebi-a-GCST90029007)	Keratoconus(GWAS Catalog)	rs2861685	2	67837553	C	T	0.411851	-0.0175389	0.00193301	5.00035e-20		C	T	0.5905	-0.0083	0.0237	0.72618
Body mass index(ebi-a-GCST90029007)	Keratoconus(GWAS Catalog)	rs28678108	4	94990661	G	A	0.447999	-0.0106688	0.00194971	2.5e-08		G	A	0.39	-0.0185	0.0251	0.461091
Body mass index(ebi-a-GCST90029007)	Keratoconus(GWAS Catalog)	rs28710014	5	176728817	G	A	0.026924	0.0318871	0.0059268	4e-08		G	A	0.6779	0.08	0.0497	0.107473
Body mass index(ebi-a-GCST90029007)	Keratoconus(GWAS Catalog)	rs28885461	4	171609988	T	C	0.181035	-0.0152784	0.00249335	1.7e-09		T	C	0.4899	-0.0294	0.0289	0.30901
Body mass index(ebi-a-GCST90029007)	Keratoconus(GWAS Catalog)	rs2920503	3	12324230	T	C	0.285439	-0.0141505	0.0021283	1e-11		T	C	0.2574	0.0283	0.0274	0.301676
Body mass index(ebi-a-GCST90029007)	Keratoconus(GWAS Catalog)	rs2954021	8	126482077	G	A	0.504879	0.0118064	0.00192021	8.19993e-10		G	A	0.5437	-0.0552	0.0237	0.019853
Body mass index(ebi-a-GCST90029007)	Keratoconus(GWAS Catalog)	rs3004929	10	34414865	A	G	0.426732	0.0110641	0.00195823	8.99995e-09		A	G	0.414	-0.0037	0.0248	0.881401
Body mass index(ebi-a-GCST90029007)	Keratoconus(GWAS Catalog)	rs329124	5	133865452	G	A	0.420663	-0.0154652	0.00194395	3.19963e-16		G	A	0.5005	0.003	0.0237	0.899271
Body mass index(ebi-a-GCST90029007)	Keratoconus(GWAS Catalog)	rs329651	11	133767622	T	G	0.803914	0.0164258	0.00242732	8.19974e-12		T	G	0.715	-0.0571	0.0333	0.0863975
Body mass index(ebi-a-GCST90029007)	Keratoconus(GWAS Catalog)	rs34025316	7	137405295	T	C	0.337279	0.0119651	0.00203975	1.7e-09		T	C	0.4602	0.0719	0.0256	0.00497584
Body mass index(ebi-a-GCST90029007)	Keratoconus(GWAS Catalog)	rs34045288	6	40369081	T	C	0.33463	0.0233165	0.00203303	1.69981e-30		T	C	0.5202	0.027	0.0255	0.28968
Body mass index(ebi-a-GCST90029007)	Keratoconus(GWAS Catalog)	rs34234296	2	175166636	A	G	0.39262	-0.0164511	0.00197338	2.80027e-17		A	G	0.5764	-0.0331	0.0256	0.196022
Body mass index(ebi-a-GCST90029007)	Keratoconus(GWAS Catalog)	rs34236292	4	140786038	T	G	0.327008	-0.0123413	0.00204698	4.39997e-10		T	G	0.5274	0.0119	0.0268	0.657021
Body mass index(ebi-a-GCST90029007)	Keratoconus(GWAS Catalog)	rs34270657	16	72042635	G	A	0.106901	0.0200256	0.00314568	8.30042e-11		G	A	0.2041	0.029	0.0455	0.523889
Body mass index(ebi-a-GCST90029007)	Keratoconus(GWAS Catalog)	rs34292685	11	64049021	T	C	0.161894	-0.0193086	0.00260199	2.80027e-13		T	C	0.3416	-0.0087	0.0347	0.80203
Body mass index(ebi-a-GCST90029007)	Keratoconus(GWAS Catalog)	rs34517439	1	78450517	A	C	0.122202	0.039312	0.00295374	2.80027e-39		A	C	0.1859	-0.0296	0.0496	0.550658
Body mass index(ebi-a-GCST90029007)	Keratoconus(GWAS Catalog)	rs34720381	1	171455322	T	C	0.091765	0.0245708	0.00331492	1.80011e-13		T	C	0.2376	-0.0217	0.0482	0.652561
Body mass index(ebi-a-GCST90029007)	Keratoconus(GWAS Catalog)	rs34774377	5	167001890	C	T	0.119299	-0.0162429	0.00295617	1.5e-08		C	T	0.387	0.004	0.0435	0.926735
Body mass index(ebi-a-GCST90029007)	Keratoconus(GWAS Catalog)	rs34811474	4	25408838	A	G	0.231142	-0.0270893	0.00227383	5.00035e-34		A	G	0.3516	0.0082	0.0345	0.812128
Body mass index(ebi-a-GCST90029007)	Keratoconus(GWAS Catalog)	rs349071	11	84776849	A	G	0.500484	-0.0137451	0.00192323	2.60016e-12		A	G	0.4531	-0.0368	0.0236	0.11892
Body mass index(ebi-a-GCST90029007)	Keratoconus(GWAS Catalog)	rs35154326	16	24862414	G	A	0.273986	-0.0123427	0.00216784	1.09999e-08		G	A	0.5314	-0.0263	0.0272	0.333588
Body mass index(ebi-a-GCST90029007)	Keratoconus(GWAS Catalog)	rs35198068	10	114754784	C	T	0.291274	-0.0163559	0.00211271	5.19996e-15		C	T	0.5528	-0.0372	0.0269	0.166696
Body mass index(ebi-a-GCST90029007)	Keratoconus(GWAS Catalog)	rs35364449	15	74278126	T	C	0.110125	0.0227713	0.00309062	2.09991e-13		T	C	0.1893	-0.0168	0.0479	0.72579
Body mass index(ebi-a-GCST90029007)	Keratoconus(GWAS Catalog)	rs35483388	11	122545146	T	C	0.379529	0.0112793	0.00198748	9.40005e-09		T	C	0.5705	0.0418	0.0242	0.0841187
Body mass index(ebi-a-GCST90029007)	Keratoconus(GWAS Catalog)	rs355777	3	154034950	C	G	0.40746	0.0153849	0.00195033	4.10015e-15		C	G	0.4075	0.0584	0.0242	0.0158121
Body mass index(ebi-a-GCST90029007)	Keratoconus(GWAS Catalog)	rs35698271	1	96256387	C	A	0.180905	-0.0151006	0.00249331	1.09999e-09		C	A	0.3988	0.0174	0.0337	0.605631
Body mass index(ebi-a-GCST90029007)	Keratoconus(GWAS Catalog)	rs35809007	2	47019521	A	G	0.363322	-0.0167517	0.00198894	4.00037e-17		A	G	0.6003	-0.0359	0.0268	0.180391
Body mass index(ebi-a-GCST90029007)	Keratoconus(GWAS Catalog)	rs35878367	2	35524996	A	G	0.228509	-0.0133524	0.00227384	5e-09		A	G	0.4576	-0.0095	0.0286	0.739763
Body mass index(ebi-a-GCST90029007)	Keratoconus(GWAS Catalog)	rs35979968	3	48092335	T	C	0.276993	0.0135731	0.00213507	1.6e-10		T	C	0.4672	0.0308	0.0289	0.286539
Body mass index(ebi-a-GCST90029007)	Keratoconus(GWAS Catalog)	rs36007635	6	163009335	A	G	0.1377	-0.0208323	0.00278385	5.70033e-14		A	G	0.3748	0.0054	0.0372	0.884584
Body mass index(ebi-a-GCST90029007)	Keratoconus(GWAS Catalog)	rs36029912	10	102465253	C	T	0.051464	0.0248787	0.00436463	2e-08		C	T	0.1302	0.0162	0.0742	0.827173
Body mass index(ebi-a-GCST90029007)	Keratoconus(GWAS Catalog)	rs3729628	7	77825224	T	C	0.755736	0.0140456	0.00223311	1.7e-10		T	C	0.4853	-0.0129	0.0275	0.639005
Body mass index(ebi-a-GCST90029007)	Keratoconus(GWAS Catalog)	rs3751837	16	3583173	T	C	0.219087	0.0154074	0.00232605	2.90001e-11		T	C	0.4768	-0.0088	0.0284	0.756668
Body mass index(ebi-a-GCST90029007)	Keratoconus(GWAS Catalog)	rs3764625	19	49649051	G	T	0.58732	-0.012037	0.0019582	7.90005e-10		G	T	0.428	-0.0026	0.0256	0.919104
Body mass index(ebi-a-GCST90029007)	Keratoconus(GWAS Catalog)	rs3784710	15	68072458	C	T	0.226245	-0.0297996	0.00229758	3.40017e-41		C	T	0.5208	-0.0332	0.0267	0.213704
Body mass index(ebi-a-GCST90029007)	Keratoconus(GWAS Catalog)	rs3803286	14	103246470	G	A	0.666928	-0.0192862	0.00203813	6.4003e-22		G	A	0.5708	0.0415	0.0266	0.118724
Body mass index(ebi-a-GCST90029007)	Keratoconus(GWAS Catalog)	rs3814883	16	29994922	T	C	0.482776	0.0237592	0.00192754	2.29985e-35		T	C	0.3944	-0.0521	0.0253	0.0394666
Body mass index(ebi-a-GCST90029007)	Keratoconus(GWAS Catalog)	rs3821709	3	141280273	C	T	0.066507	0.0334	0.00383886	1.50003e-18		C	T	0.3726	0.0194	0.0466	0.677184
Body mass index(ebi-a-GCST90029007)	Keratoconus(GWAS Catalog)	rs3845344	1	75001480	T	C	0.391204	0.0158145	0.00195483	2.39994e-16		T	C	0.5649	0.0651	0.0244	0.00762968
Body mass index(ebi-a-GCST90029007)	Keratoconus(GWAS Catalog)	rs3866805	1	6657424	A	C	0.355815	0.0107244	0.00199923	2.5e-08		A	C	0.552	-0.0182	0.0262	0.487271
Body mass index(ebi-a-GCST90029007)	Keratoconus(GWAS Catalog)	rs3901286	7	99107727	A	C	0.152218	-0.0240784	0.0026752	1.99986e-18		A	C	0.4306	-0.0113	0.0307	0.712815
Body mass index(ebi-a-GCST90029007)	Keratoconus(GWAS Catalog)	rs3902951	14	69789755	G	T	0.2373	0.0140233	0.00228501	3.50002e-10		G	T	0.524	0.0189	0.0281	0.501203
Body mass index(ebi-a-GCST90029007)	Keratoconus(GWAS Catalog)	rs3935190	17	79084367	A	G	0.536759	-0.0162788	0.00193982	4.10015e-17		A	G	0.4805	-0.0312	0.0249	0.210201
Body mass index(ebi-a-GCST90029007)	Keratoconus(GWAS Catalog)	rs394608	21	46581798	C	T	0.537623	0.018109	0.00194099	6.29941e-21		C	T	0.4738	-0.0327	0.0246	0.183759
Body mass index(ebi-a-GCST90029007)	Keratoconus(GWAS Catalog)	rs4055791	13	59266053	T	C	0.417002	-0.0176995	0.00195083	4.70002e-20		T	C	0.5737	-0.0015	0.0242	0.950576
Body mass index(ebi-a-GCST90029007)	Keratoconus(GWAS Catalog)	rs406388	22	18226997	G	C	0.177566	0.0151133	0.00253134	4.39997e-10		G	C	0.3457	0.0238	0.0356	0.503789
Body mass index(ebi-a-GCST90029007)	Keratoconus(GWAS Catalog)	rs4078932	3	183540215	A	G	0.714632	-0.0128421	0.00212155	8.70001e-10		A	G	0.4953	0.0355	0.0276	0.198362
Body mass index(ebi-a-GCST90029007)	Keratoconus(GWAS Catalog)	rs41279738	1	110082551	G	T	0.026047	0.0672871	0.00601767	6.59933e-29		G	T	0.1867	0.0821	0.0882	0.351937
Body mass index(ebi-a-GCST90029007)	Keratoconus(GWAS Catalog)	rs4133529	2	12854006	A	G	0.110127	0.0175437	0.00305079	8.70001e-09		A	G	0.4524	0.0366	0.0425	0.389141
Body mass index(ebi-a-GCST90029007)	Keratoconus(GWAS Catalog)	rs4148155	4	89054667	G	A	0.113467	-0.0203776	0.00301768	5.10035e-12		G	A	0.3141	-0.0483	0.0413	0.242206
Body mass index(ebi-a-GCST90029007)	Keratoconus(GWAS Catalog)	rs4148866	12	123425575	T	C	0.410106	0.0111961	0.00195266	7.29995e-09		T	C	0.3377	0.0251	0.027	0.352563
Body mass index(ebi-a-GCST90029007)	Keratoconus(GWAS Catalog)	rs4261944	4	31003636	G	T	0.364647	0.0134701	0.00199808	1.99986e-11		G	T	0.5151	0.0281	0.0259	0.277947
Body mass index(ebi-a-GCST90029007)	Keratoconus(GWAS Catalog)	rs4284600	15	31843528	C	T	0.466808	0.0112032	0.00193805	2.99999e-09		C	T	0.5611	-0.0601	0.0244	0.0137736
Body mass index(ebi-a-GCST90029007)	Keratoconus(GWAS Catalog)	rs429358	19	45411941	C	T	0.154421	-0.0256068	0.00266543	9.8992e-22		C	T	0.4148	-0.0224	0.0343	0.513717
Body mass index(ebi-a-GCST90029007)	Keratoconus(GWAS Catalog)	rs4294611	12	97498717	G	T	0.604396	-0.0121611	0.00196612	2.90001e-10		G	T	0.5185	0.0368	0.0249	0.139431
Body mass index(ebi-a-GCST90029007)	Keratoconus(GWAS Catalog)	rs4307239	7	24354300	G	A	0.458714	0.0123621	0.00192884	5.60003e-10		G	A	0.3206	-0.0011	0.0246	0.964334
Body mass index(ebi-a-GCST90029007)	Keratoconus(GWAS Catalog)	rs4341996	20	54377866	C	A	0.212804	-0.0135364	0.00236095	8.79995e-09		C	A	0.3627	0.0366	0.0277	0.186401
Body mass index(ebi-a-GCST90029007)	Keratoconus(GWAS Catalog)	rs4377469	3	42303074	T	G	0.886889	0.0210003	0.00301313	4.40048e-13		T	G	0.5185	0.0335	0.034	0.32448
Body mass index(ebi-a-GCST90029007)	Keratoconus(GWAS Catalog)	rs4456769	20	25190777	T	C	0.333709	0.0149358	0.00204194	7.70016e-13		T	C	0.4968	0.0144	0.026	0.579684
Body mass index(ebi-a-GCST90029007)	Keratoconus(GWAS Catalog)	rs4477562	13	54104968	T	C	0.128631	0.029633	0.00289581	2.90001e-24		T	C	0.4196	0.0325	0.0346	0.347573
Body mass index(ebi-a-GCST90029007)	Keratoconus(GWAS Catalog)	rs4482463	2	205375909	A	C	0.923198	-0.0334898	0.0035915	3.90032e-21		A	C	0.5062	-0.0141	0.0396	0.721795
Body mass index(ebi-a-GCST90029007)	Keratoconus(GWAS Catalog)	rs4484511	6	28839939	A	G	0.220517	-0.0268469	0.00355982	2.19989e-14		A	G	0.5647	0.0411	0.0303	0.174961
Body mass index(ebi-a-GCST90029007)	Keratoconus(GWAS Catalog)	rs45486197	19	2244849	A	G	0.065776	0.0245605	0.00392042	2e-10		A	G	0.1946	-0.0121	0.062	0.845267
Body mass index(ebi-a-GCST90029007)	Keratoconus(GWAS Catalog)	rs4595495	10	53673286	G	A	0.419653	0.012465	0.00194885	4.19952e-11		G	A	0.5819	0.0099	0.0258	0.701185
Body mass index(ebi-a-GCST90029007)	Keratoconus(GWAS Catalog)	rs4605363	2	229010960	C	A	0.341463	0.0172107	0.00201044	1.29987e-17		C	A	0.5338	0.0036	0.025	0.8855
Body mass index(ebi-a-GCST90029007)	Keratoconus(GWAS Catalog)	rs4648450	1	2723214	A	C	0.466683	-0.0140325	0.00192484	8.4004e-14		A	C	0.6338	-0.0112	0.0249	0.652855
Body mass index(ebi-a-GCST90029007)	Keratoconus(GWAS Catalog)	rs4658403	1	243832560	T	C	0.833927	-0.0176739	0.00256699	2.09991e-12		T	C	0.4976	-0.0455	0.0284	0.109131
Body mass index(ebi-a-GCST90029007)	Keratoconus(GWAS Catalog)	rs4671328	2	58935282	G	T	0.551365	-0.0210575	0.00193182	2.29985e-28		G	T	0.3864	-0.0618	0.0246	0.0119983
Body mass index(ebi-a-GCST90029007)	Keratoconus(GWAS Catalog)	rs4672338	2	60217457	T	C	0.336359	0.0147594	0.00201939	2.29985e-13		T	C	0.4072	-0.0439	0.0255	0.0851477
Body mass index(ebi-a-GCST90029007)	Keratoconus(GWAS Catalog)	rs4721089	7	1872921	T	C	0.783091	0.0175773	0.0023334	6.00067e-14		T	C	0.5157	0.0401	0.0293	0.171124
Body mass index(ebi-a-GCST90029007)	Keratoconus(GWAS Catalog)	rs4764949	12	103658096	G	A	0.325355	-0.019241	0.00205136	7.89951e-21		G	A	0.4878	0.0173	0.026	0.505805
Body mass index(ebi-a-GCST90029007)	Keratoconus(GWAS Catalog)	rs4790292	17	1824305	A	C	0.153833	-0.0258933	0.00267562	5.90065e-22		A	C	0.3295	0.0587	0.0373	0.115551
Body mass index(ebi-a-GCST90029007)	Keratoconus(GWAS Catalog)	rs4820410	22	40690385	G	A	0.345518	-0.0169691	0.00202896	3.29989e-16		G	A	0.533	-0.0359	0.0252	0.154272
Body mass index(ebi-a-GCST90029007)	Keratoconus(GWAS Catalog)	rs4832298	2	86764004	T	C	0.686079	-0.0162453	0.002053	1.20005e-15		T	C	0.4796	-0.0052	0.0252	0.836518
Body mass index(ebi-a-GCST90029007)	Keratoconus(GWAS Catalog)	rs4858940	3	88254820	C	T	0.885343	0.0248032	0.00300501	1e-16		C	T	0.788	0.0114	0.0436	0.793732
Body mass index(ebi-a-GCST90029007)	Keratoconus(GWAS Catalog)	rs4880341	10	133992689	T	C	0.576891	-0.0137701	0.00194525	2.39994e-12		T	C	0.4927	0.0426	0.0249	0.08711
Body mass index(ebi-a-GCST90029007)	Keratoconus(GWAS Catalog)	rs4929923	11	8639200	C	T	0.645543	0.0175433	0.00200409	1.29987e-18		C	T	0.4381	-0.0006	0.024	0.980055
Body mass index(ebi-a-GCST90029007)	Keratoconus(GWAS Catalog)	rs4936175	11	132641959	C	T	0.443114	0.0127025	0.00193037	4.49987e-11		C	T	0.5634	0.0125	0.0247	0.612805
Body mass index(ebi-a-GCST90029007)	Keratoconus(GWAS Catalog)	rs4958702	5	153544512	C	T	0.572455	-0.0161113	0.00193507	4.10015e-17		C	T	0.4009	0.012	0.0237	0.612626
Body mass index(ebi-a-GCST90029007)	Keratoconus(GWAS Catalog)	rs512121	18	7548501	C	T	0.191366	-0.0145389	0.00245454	4.60002e-09		C	T	0.4268	0.0194	0.0283	0.493021
Body mass index(ebi-a-GCST90029007)	Keratoconus(GWAS Catalog)	rs529200	3	173114305	G	A	0.527729	0.0163907	0.00191699	1.29987e-17		G	A	0.3698	0.0069	0.0249	0.781697
Body mass index(ebi-a-GCST90029007)	Keratoconus(GWAS Catalog)	rs539515	1	177889025	C	A	0.20524	0.0463952	0.00236489	1.59993e-87		C	A	0.4546	-0.0099	0.0302	0.743052
Body mass index(ebi-a-GCST90029007)	Keratoconus(GWAS Catalog)	rs55726687	12	991306	A	G	0.210044	0.0249288	0.00235487	7.29962e-27		A	G	0.4371	0.015	0.0316	0.635013
Body mass index(ebi-a-GCST90029007)	Keratoconus(GWAS Catalog)	rs55769038	11	13331808	A	G	0.590711	0.0160467	0.0019527	6.4998e-17		A	G	0.6925	-0.0393	0.0242	0.104383
Body mass index(ebi-a-GCST90029007)	Keratoconus(GWAS Catalog)	rs557951	3	62713263	G	T	0.312903	0.0140666	0.00206683	1e-11		G	T	0.4203	-0.0156	0.0252	0.535885
Body mass index(ebi-a-GCST90029007)	Keratoconus(GWAS Catalog)	rs559231	18	39644247	T	G	0.392677	0.014086	0.00197769	5.90065e-13		T	G	0.2934	-0.0283	0.0244	0.246116
Body mass index(ebi-a-GCST90029007)	Keratoconus(GWAS Catalog)	rs56038322	3	69925128	A	G	0.310602	0.012125	0.00208131	3.69999e-09		A	G	0.5496	-0.0252	0.0282	0.371527
Body mass index(ebi-a-GCST90029007)	Keratoconus(GWAS Catalog)	rs56143236	3	157020444	T	C	0.256429	0.0120174	0.00219428	1.40001e-08		T	C	0.4287	0.0413	0.0283	0.144465
Body mass index(ebi-a-GCST90029007)	Keratoconus(GWAS Catalog)	rs56161855	17	46288649	T	A	0.132734	0.023922	0.00283515	5.00035e-17		T	A	0.3888	-0.0019	0.0345	0.956081
Body mass index(ebi-a-GCST90029007)	Keratoconus(GWAS Catalog)	rs56211164	7	158016764	A	G	0.239774	-0.0121209	0.00224608	1.89998e-08		A	G	0.4965	0.0277	0.0293	0.344459
Body mass index(ebi-a-GCST90029007)	Keratoconus(GWAS Catalog)	rs56260582	4	28513530	G	A	0.138147	-0.0203907	0.00277863	1.10002e-12		G	A	0.4768	-0.016	0.0316	0.612626
Body mass index(ebi-a-GCST90029007)	Keratoconus(GWAS Catalog)	rs56351202	7	5843573	A	T	0.077581	-0.0199881	0.00362695	3.69999e-08		A	T	0.4168	-0.0689	0.0457	0.131642
Body mass index(ebi-a-GCST90029007)	Keratoconus(GWAS Catalog)	rs56399737	13	33381721	T	C	0.449266	-0.0165586	0.00193981	2.19989e-17		T	C	0.5952	-0.0028	0.0242	0.907888
Body mass index(ebi-a-GCST90029007)	Keratoconus(GWAS Catalog)	rs56408610	7	39441027	A	G	0.349326	-0.0118846	0.00201438	1e-09		A	G	0.5379	0.0027	0.0251	0.914337
Body mass index(ebi-a-GCST90029007)	Keratoconus(GWAS Catalog)	rs57636386	18	58048295	C	T	0.083662	-0.0424548	0.00348359	5.19996e-34		C	T	0.284	0.0264	0.0373	0.479085
Body mass index(ebi-a-GCST90029007)	Keratoconus(GWAS Catalog)	rs57989773	6	100629078	C	T	0.244673	0.0153918	0.00229705	6.09958e-11		C	T	0.4941	-0.0035	0.0292	0.904592
Body mass index(ebi-a-GCST90029007)	Keratoconus(GWAS Catalog)	rs58862095	7	75081418	T	C	0.419731	-0.0225517	0.00194762	3.29989e-31		T	C	0.5642	-0.012	0.0263	0.648193
Body mass index(ebi-a-GCST90029007)	Keratoconus(GWAS Catalog)	rs59227842	11	43692423	G	A	0.311403	0.0229843	0.00208999	9.3994e-29		G	A	0.5274	0.0178	0.0253	0.481709
Body mass index(ebi-a-GCST90029007)	Keratoconus(GWAS Catalog)	rs6000329	22	36959219	A	G	0.560503	-0.0116332	0.00198561	8.99995e-09		A	G	0.6373	-0.0308	0.0269	0.252217
Body mass index(ebi-a-GCST90029007)	Keratoconus(GWAS Catalog)	rs6023649	20	53470583	G	A	0.742498	-0.0148445	0.00223656	5.79963e-11		G	A	0.4995	-0.005	0.0282	0.859269
Body mass index(ebi-a-GCST90029007)	Keratoconus(GWAS Catalog)	rs6103254	20	41990761	C	T	0.1262	-0.0200092	0.00291092	6.4003e-12		C	T	0.5461	-0.0203	0.031	0.512572
Body mass index(ebi-a-GCST90029007)	Keratoconus(GWAS Catalog)	rs61813324	1	156049877	T	C	0.135797	0.028448	0.00282604	7.29962e-24		T	C	0.3145	0.024	0.0421	0.568629
Body mass index(ebi-a-GCST90029007)	Keratoconus(GWAS Catalog)	rs61871615	10	102487140	T	C	0.091637	-0.0265526	0.00348602	3.40017e-14		T	C	0.2202	-0.0315	0.0582	0.588344
Body mass index(ebi-a-GCST90029007)	Keratoconus(GWAS Catalog)	rs61887841	11	27468973	G	T	0.215773	0.014554	0.00234234	2.59998e-10		G	T	0.3287	0.0061	0.0327	0.852018
Body mass index(ebi-a-GCST90029007)	Keratoconus(GWAS Catalog)	rs61903695	11	89922417	G	A	0.255165	0.014945	0.00220365	5.10035e-12		G	A	0.4334	-0.0381	0.029	0.188916
Body mass index(ebi-a-GCST90029007)	Keratoconus(GWAS Catalog)	rs61969510	13	86484025	C	T	0.279266	0.0158259	0.0021627	6.00067e-13		C	T	0.4662	-0.0366	0.0295	0.214725
Body mass index(ebi-a-GCST90029007)	Keratoconus(GWAS Catalog)	rs61992671	14	101531854	G	A	0.492333	-0.0174396	0.00200997	1.10002e-17		G	A	0.5849	-0.0524	0.0281	0.0622138
Body mass index(ebi-a-GCST90029007)	Keratoconus(GWAS Catalog)	rs62007782	15	78029797	A	G	0.265176	-0.0161401	0.00217781	5.90065e-14		A	G	0.4477	0.0279	0.0299	0.350763
Body mass index(ebi-a-GCST90029007)	Keratoconus(GWAS Catalog)	rs62020775	15	89960286	A	T	0.141686	-0.0161787	0.00278277	1e-08		A	T	0.4122	0.0278	0.0362	0.442513
Body mass index(ebi-a-GCST90029007)	Keratoconus(GWAS Catalog)	rs62058023	17	55336891	C	T	0.13409	0.0158115	0.00283265	4.20001e-08		C	T	0.3775	0.0352	0.0366	0.336176
Body mass index(ebi-a-GCST90029007)	Keratoconus(GWAS Catalog)	rs62107261	2	422144	C	T	0.048326	-0.0925382	0.00445924	4.10015e-97		C	T	0.2194	0.0395	0.0691	0.567569
Body mass index(ebi-a-GCST90029007)	Keratoconus(GWAS Catalog)	rs62190394	2	230624929	T	C	0.316877	0.0171349	0.00205116	2.09991e-16		T	C	0.546	0.025	0.0263	0.341823
Body mass index(ebi-a-GCST90029007)	Keratoconus(GWAS Catalog)	rs62246311	3	9498143	A	G	0.102357	0.0228787	0.00315315	1.99986e-13		A	G	0.2697	0.0541	0.0411	0.188073
Body mass index(ebi-a-GCST90029007)	Keratoconus(GWAS Catalog)	rs62299452	4	55221578	G	A	0.506262	0.0106956	0.00191422	1.79999e-08		G	A	0.6244	-0.0177	0.0254	0.485896
Body mass index(ebi-a-GCST90029007)	Keratoconus(GWAS Catalog)	rs62379271	5	105870033	G	T	0.578875	0.0120408	0.00194555	2.99999e-10		G	T	0.4978	0.0089	0.0246	0.71751
Body mass index(ebi-a-GCST90029007)	Keratoconus(GWAS Catalog)	rs6265	11	27679916	T	C	0.188647	-0.0403447	0.00245205	9.20026e-61		T	C	0.3998	0.0088	0.0314	0.779282
Body mass index(ebi-a-GCST90029007)	Keratoconus(GWAS Catalog)	rs6444950	3	170602073	A	G	0.237322	0.0145306	0.00224833	5.19996e-11		A	G	0.473	0.0397	0.0277	0.151797
Body mass index(ebi-a-GCST90029007)	Keratoconus(GWAS Catalog)	rs6445258	3	62112198	C	T	0.792095	-0.0139585	0.00235531	2e-09		C	T	0.5463	-0.0362	0.0309	0.241389
Body mass index(ebi-a-GCST90029007)	Keratoconus(GWAS Catalog)	rs6449393	4	18507692	C	A	0.33329	0.0148063	0.00203571	1.59993e-13		C	A	0.5417	-0.0282	0.0251	0.261223
Body mass index(ebi-a-GCST90029007)	Keratoconus(GWAS Catalog)	rs6463490	7	5543365	C	T	0.888727	-0.0186511	0.00305323	1.5e-08		C	T	0.6913	0.005	0.0425	0.906347
Body mass index(ebi-a-GCST90029007)	Keratoconus(GWAS Catalog)	rs6536575	4	162091639	C	T	0.519018	0.0131888	0.00191862	5.79963e-12		C	T	0.5641	-0.0171	0.0238	0.472457
Body mass index(ebi-a-GCST90029007)	Keratoconus(GWAS Catalog)	rs6542924	2	100893113	A	C	0.682785	-0.0179702	0.00206183	7.10068e-19		A	C	0.5195	-0.0019	0.0279	0.945706
Body mass index(ebi-a-GCST90029007)	Keratoconus(GWAS Catalog)	rs6567160	18	57829135	C	T	0.232618	0.0542686	0.0022763	1.79887e-126		C	T	0.4912	-0.0254	0.0271	0.34862
Body mass index(ebi-a-GCST90029007)	Keratoconus(GWAS Catalog)	rs6575340	14	94023972	A	G	0.636098	0.0206865	0.00200317	1.20005e-25		A	G	0.6352	-0.0587	0.0249	0.0184019
Body mass index(ebi-a-GCST90029007)	Keratoconus(GWAS Catalog)	rs6598540	15	99230191	G	A	0.276816	-0.0132342	0.00215078	5.19996e-10		G	A	0.3832	-0.0374	0.0276	0.175394
Body mass index(ebi-a-GCST90029007)	Keratoconus(GWAS Catalog)	rs66460909	20	51195387	A	G	0.192438	-0.0264044	0.00245129	2.19989e-26		A	G	0.4048	-0.0028	0.0317	0.929616
Body mass index(ebi-a-GCST90029007)	Keratoconus(GWAS Catalog)	rs6669341	1	47678458	G	A	0.58258	-0.0163594	0.00193635	1.99986e-17		G	A	0.713	0.0228	0.0239	0.340096
Body mass index(ebi-a-GCST90029007)	Keratoconus(GWAS Catalog)	rs6682438	1	33784146	C	T	0.673136	0.0123749	0.00203443	1.89998e-09		C	T	0.515	-0.0318	0.0256	0.214167
Body mass index(ebi-a-GCST90029007)	Keratoconus(GWAS Catalog)	rs6705567	2	55320173	C	T	0.376102	-0.0147751	0.0019826	3.59998e-14		C	T	0.5681	-0.0123	0.0259	0.634856
Body mass index(ebi-a-GCST90029007)	Keratoconus(GWAS Catalog)	rs6713781	2	40291940	C	G	0.401309	-0.0130184	0.00196404	1.50003e-11		C	G	0.2933	0.0004	0.0249	0.987183
Body mass index(ebi-a-GCST90029007)	Keratoconus(GWAS Catalog)	rs672313	1	195142845	A	G	0.212128	-0.0171507	0.00234245	1.10002e-13		A	G	0.4307	0.0237	0.03	0.429528
Body mass index(ebi-a-GCST90029007)	Keratoconus(GWAS Catalog)	rs6725931	2	220205146	T	C	0.848244	0.019811	0.00266267	6.4003e-14		T	C	0.5187	-0.0385	0.0297	0.194873
Body mass index(ebi-a-GCST90029007)	Keratoconus(GWAS Catalog)	rs67272968	14	40845125	G	A	0.188776	-0.0160161	0.00246517	2.70023e-11		G	A	0.4176	0.0611	0.0312	0.0501909
Body mass index(ebi-a-GCST90029007)	Keratoconus(GWAS Catalog)	rs6744646	2	628504	G	A	0.828453	0.0566218	0.00252825	8.70964e-113		G	A	0.5497	0.0143	0.0321	0.655971
Body mass index(ebi-a-GCST90029007)	Keratoconus(GWAS Catalog)	rs67463976	7	70045443	C	G	0.418015	0.0115127	0.00194359	2.69998e-09		C	G	0.3977	0.0294	0.0238	0.216721
Body mass index(ebi-a-GCST90029007)	Keratoconus(GWAS Catalog)	rs6752378	2	25150116	A	C	0.486186	0.0338571	0.00190891	1.10002e-71		A	C	0.5645	0.02	0.0242	0.408551
Body mass index(ebi-a-GCST90029007)	Keratoconus(GWAS Catalog)	rs680071	11	103088414	C	T	0.880656	0.0169141	0.00295936	1.29999e-08		C	T	0.5979	-0.0018	0.0353	0.959332
Body mass index(ebi-a-GCST90029007)	Keratoconus(GWAS Catalog)	rs6831020	4	55500226	A	C	0.293366	-0.0156041	0.00210329	2.39994e-14		A	C	0.4605	0.0005	0.0308	0.987048
Body mass index(ebi-a-GCST90029007)	Keratoconus(GWAS Catalog)	rs6900723	6	23876240	C	T	0.321096	0.012782	0.0020566	7.00003e-10		C	T	0.5407	-0.0438	0.025	0.0797738
Body mass index(ebi-a-GCST90029007)	Keratoconus(GWAS Catalog)	rs6909685	6	97753952	T	C	0.326626	-0.0147096	0.00205263	1.39991e-12		T	C	0.3469	0.0018	0.0245	0.941433
Body mass index(ebi-a-GCST90029007)	Keratoconus(GWAS Catalog)	rs6922607	6	142703483	G	A	0.189856	0.0139516	0.00244117	2.5e-08		G	A	0.4922	0.0456	0.0286	0.110845
Body mass index(ebi-a-GCST90029007)	Keratoconus(GWAS Catalog)	rs6938973	6	98421721	C	T	0.60123	0.0181625	0.00195995	4.49987e-21		C	T	0.4625	-0.036	0.0248	0.146609
Body mass index(ebi-a-GCST90029007)	Keratoconus(GWAS Catalog)	rs6944674	7	147676880	A	G	0.383427	-0.0112941	0.00197885	2.19999e-08		A	G	0.4744	-0.0261	0.0251	0.298414
Body mass index(ebi-a-GCST90029007)	Keratoconus(GWAS Catalog)	rs6950388	7	1270699	A	G	0.795627	0.0143021	0.00238011	9.69996e-10		A	G	0.5989	0.0304	0.0296	0.304408
Body mass index(ebi-a-GCST90029007)	Keratoconus(GWAS Catalog)	rs6962980	7	113452183	C	A	0.55654	-0.0164094	0.00192995	4.40048e-17		C	A	0.6476	-0.0438	0.0246	0.0749962
Body mass index(ebi-a-GCST90029007)	Keratoconus(GWAS Catalog)	rs698147	5	3513485	G	A	0.543503	-0.0125664	0.00192515	1.9002e-11		G	A	0.3785	-0.0327	0.0248	0.18732
Body mass index(ebi-a-GCST90029007)	Keratoconus(GWAS Catalog)	rs7034554	9	37081301	G	A	0.373686	-0.0143124	0.00198271	4.49987e-13		G	A	0.5556	-0.0322	0.0247	0.192355
Body mass index(ebi-a-GCST90029007)	Keratoconus(GWAS Catalog)	rs7038943	9	120377178	C	T	0.338488	-0.013402	0.00202798	1.29987e-11		C	T	0.5493	0.0372	0.0247	0.132048
Body mass index(ebi-a-GCST90029007)	Keratoconus(GWAS Catalog)	rs704061	12	89771903	C	T	0.454775	0.0152705	0.00192761	7.29962e-16		C	T	0.3254	-0.0336	0.0234	0.151032
Body mass index(ebi-a-GCST90029007)	Keratoconus(GWAS Catalog)	rs7070670	10	61842645	T	C	0.328147	-0.0116127	0.00205632	1.2e-08		T	C	0.5325	-0.0099	0.0269	0.712851
Body mass index(ebi-a-GCST90029007)	Keratoconus(GWAS Catalog)	rs7081254	10	132955696	C	T	0.206022	-0.013185	0.00238008	3.09999e-08		C	T	0.3348	-0.0478	0.0329	0.146255
Body mass index(ebi-a-GCST90029007)	Keratoconus(GWAS Catalog)	rs7115013	11	43934592	T	C	0.442667	-0.0127172	0.00193548	4.40048e-11		T	C	0.602	0.005	0.0238	0.833602
Body mass index(ebi-a-GCST90029007)	Keratoconus(GWAS Catalog)	rs7124681	11	47529947	A	C	0.408423	0.0257954	0.0019568	9.30037e-40		A	C	0.5734	-0.0173	0.0243	0.476506
Body mass index(ebi-a-GCST90029007)	Keratoconus(GWAS Catalog)	rs7132908	12	50263148	A	G	0.384578	0.0293526	0.00197356	4.60045e-51		A	G	0.567	0.021	0.0259	0.417474
Body mass index(ebi-a-GCST90029007)	Keratoconus(GWAS Catalog)	rs7159965	14	102780553	G	C	0.16399	0.0146103	0.00260219	2e-08		G	C	0.3762	0.0306	0.0299	0.306113
Body mass index(ebi-a-GCST90029007)	Keratoconus(GWAS Catalog)	rs7162533	15	46586095	C	T	0.433479	0.0145663	0.00194382	2.99985e-14		C	T	0.5106	0.0262	0.0249	0.292704
Body mass index(ebi-a-GCST90029007)	Keratoconus(GWAS Catalog)	rs7187250	16	53810546	A	C	0.394476	0.0739011	0.00196402	1e-200		A	C	0.5808	-0.0169	0.024	0.481329
Body mass index(ebi-a-GCST90029007)	Keratoconus(GWAS Catalog)	rs7218014	17	65832016	C	T	0.197125	0.0188576	0.0024212	1.99986e-15		C	T	0.3884	0.0311	0.0303	0.304702
Body mass index(ebi-a-GCST90029007)	Keratoconus(GWAS Catalog)	rs7232171	18	31251221	T	G	0.582724	0.013249	0.00195071	1.50003e-11		T	G	0.4453	0.042	0.0247	0.0890548
Body mass index(ebi-a-GCST90029007)	Keratoconus(GWAS Catalog)	rs7238896	18	1840658	G	A	0.140597	0.0210141	0.00278525	1.99986e-14		G	A	0.4334	0.0375	0.0335	0.262968
Body mass index(ebi-a-GCST90029007)	Keratoconus(GWAS Catalog)	rs7259070	19	47562509	C	T	0.596469	0.0226076	0.00197988	2.29985e-30		C	T	0.7342	-0.0058	0.0261	0.824141
Body mass index(ebi-a-GCST90029007)	Keratoconus(GWAS Catalog)	rs725959	9	81349608	T	G	0.412461	-0.0138156	0.00195839	4.30031e-12		T	G	0.5975	-0.0224	0.0253	0.375954
Body mass index(ebi-a-GCST90029007)	Keratoconus(GWAS Catalog)	rs72634819	1	1596500	T	C	0.262104	-0.0197487	0.00217747	5.19996e-20		T	C	0.3921	-0.1012	0.035	0.00383495
Body mass index(ebi-a-GCST90029007)	Keratoconus(GWAS Catalog)	rs72749744	15	62291924	A	G	0.018767	-0.0477815	0.00709875	1.80011e-11		A	G	0.612	0.0051	0.0628	0.935275
Body mass index(ebi-a-GCST90029007)	Keratoconus(GWAS Catalog)	rs72817412	16	89141490	T	C	0.048141	-0.0256312	0.00455335	7.00003e-09		T	C	0.4101	0.0427	0.0648	0.509927
Body mass index(ebi-a-GCST90029007)	Keratoconus(GWAS Catalog)	rs72892910	6	50816887	T	G	0.172221	0.0390886	0.00254546	6.70039e-54		T	G	0.4418	0.1758	0.0295	2.53287e-09
Body mass index(ebi-a-GCST90029007)	Keratoconus(GWAS Catalog)	rs72948836	6	73910108	G	A	0.058799	-0.0234011	0.00407721	1.40001e-08		G	A	0.3899	0.161	0.044	0.000253112
Body mass index(ebi-a-GCST90029007)	Keratoconus(GWAS Catalog)	rs72976986	19	4050424	A	G	0.189988	-0.0220969	0.00247738	2.70023e-19		A	G	0.4557	-0.0214	0.0301	0.477107
Body mass index(ebi-a-GCST90029007)	Keratoconus(GWAS Catalog)	rs73052033	3	185828465	C	T	0.184928	-0.0301135	0.00246731	2.39994e-33		C	T	0.4422	-0.0175	0.033	0.595902
Body mass index(ebi-a-GCST90029007)	Keratoconus(GWAS Catalog)	rs733594	8	85077686	T	C	0.726679	0.012592	0.00215977	2e-09		T	C	0.6123	0.0317	0.0269	0.238622
Body mass index(ebi-a-GCST90029007)	Keratoconus(GWAS Catalog)	rs7339274	13	99120272	T	C	0.28932	-0.0130535	0.00211763	1.40001e-09		T	C	0.4811	-0.0393	0.0269	0.144025
Body mass index(ebi-a-GCST90029007)	Keratoconus(GWAS Catalog)	rs73601548	10	18549889	T	C	0.114465	0.0180319	0.00302615	1.79999e-09		T	C	0.405	0.0162	0.0368	0.65978
Body mass index(ebi-a-GCST90029007)	Keratoconus(GWAS Catalog)	rs73963972	2	145611943	C	T	0.108883	0.0174948	0.00306581	1.79999e-08		C	T	0.4537	-0.0923	0.0356	0.00952267
Body mass index(ebi-a-GCST90029007)	Keratoconus(GWAS Catalog)	rs73982435	17	31473455	T	C	0.215706	-0.0162045	0.0023371	1.10002e-11		T	C	0.4778	0.0938	0.0276	0.000677439
Body mass index(ebi-a-GCST90029007)	Keratoconus(GWAS Catalog)	rs73985439	2	212299249	C	A	0.307376	0.0125669	0.00207069	1.29999e-09		C	A	0.28	-0.0247	0.0257	0.336507
Body mass index(ebi-a-GCST90029007)	Keratoconus(GWAS Catalog)	rs74031241	16	81732380	A	G	0.301159	0.0126896	0.00210321	5.39995e-09		A	G	0.49	-0.039	0.0268	0.145607
Body mass index(ebi-a-GCST90029007)	Keratoconus(GWAS Catalog)	rs7442137	4	80718632	T	C	0.634553	-0.0119452	0.00199331	7.69999e-10		T	C	0.5713	0.0142	0.0254	0.576124
Body mass index(ebi-a-GCST90029007)	Keratoconus(GWAS Catalog)	rs7498665	16	28883241	G	A	0.400205	0.0261824	0.00196224	9.70063e-41		G	A	0.5344	-0.0535	0.0254	0.0351784
Body mass index(ebi-a-GCST90029007)	Keratoconus(GWAS Catalog)	rs75035127	1	174973726	G	A	0.030391	-0.0392637	0.00556528	2.49977e-12		G	A	0.2577	0.0331	0.0749	0.658545
Body mass index(ebi-a-GCST90029007)	Keratoconus(GWAS Catalog)	rs7518221	1	225561346	C	T	0.64723	-0.0122934	0.00199897	1e-09		C	T	0.7673	0.0307	0.0258	0.234077
Body mass index(ebi-a-GCST90029007)	Keratoconus(GWAS Catalog)	rs7519259	1	66434743	A	G	0.528746	0.0145846	0.00192114	9.3994e-15		A	G	0.6209	-0.0008	0.0245	0.973951
Body mass index(ebi-a-GCST90029007)	Keratoconus(GWAS Catalog)	rs752590	2	113972945	G	A	0.210166	0.0127707	0.0023387	2.39999e-08		G	A	0.479	-0.0164	0.0289	0.570392
Body mass index(ebi-a-GCST90029007)	Keratoconus(GWAS Catalog)	rs76183894	3	114371939	C	T	0.080689	-0.0212428	0.00353227	4.90004e-09		C	T	0.3292	0.0545	0.0444	0.219643
Body mass index(ebi-a-GCST90029007)	Keratoconus(GWAS Catalog)	rs7619139	3	25110415	A	T	0.58888	0.0148354	0.0019476	1.39991e-14		A	T	0.7205	0.0096	0.0247	0.697525
Body mass index(ebi-a-GCST90029007)	Keratoconus(GWAS Catalog)	rs7637852	3	44041777	G	A	0.703561	-0.0129601	0.00209323	6.19998e-10		G	A	0.5262	0.043	0.0282	0.127303
Body mass index(ebi-a-GCST90029007)	Keratoconus(GWAS Catalog)	rs765875	6	143185683	T	C	0.489544	-0.0124348	0.00191838	4.19952e-11		T	C	0.4287	-0.0548	0.0239	0.0218545
Body mass index(ebi-a-GCST90029007)	Keratoconus(GWAS Catalog)	rs76638898	10	21099584	A	G	0.024277	-0.0359599	0.00642938	2.90001e-08		A	G	0.0717	-0.1122	0.1095	0.305525
Body mass index(ebi-a-GCST90029007)	Keratoconus(GWAS Catalog)	rs76746358	14	35825531	T	G	0.096019	-0.0189274	0.00327007	8.30004e-09		T	G	0.3378	-0.0274	0.0419	0.513152
Body mass index(ebi-a-GCST90029007)	Keratoconus(GWAS Catalog)	rs7707981	5	80922749	G	A	0.327846	-0.0132614	0.00204762	8.4004e-11		G	A	0.472	0.0165	0.0266	0.53506
Body mass index(ebi-a-GCST90029007)	Keratoconus(GWAS Catalog)	rs7749708	6	153375907	T	C	0.293367	0.0147625	0.00211125	2.09991e-12		T	C	0.4323	0.0206	0.0246	0.402369
Body mass index(ebi-a-GCST90029007)	Keratoconus(GWAS Catalog)	rs7761673	6	70357368	A	T	0.219727	-0.0152658	0.00232179	1.09999e-10		A	T	0.3458	-0.0498	0.0281	0.0763544
Body mass index(ebi-a-GCST90029007)	Keratoconus(GWAS Catalog)	rs7774	17	4801163	A	C	0.310026	0.0143809	0.00209172	2.60016e-12		A	C	0.3384	-0.0814	0.0258	0.00160477
Body mass index(ebi-a-GCST90029007)	Keratoconus(GWAS Catalog)	rs778094	2	147903802	A	G	0.576606	-0.0175127	0.00193177	4.30031e-20		A	G	0.695	0.0171	0.0253	0.499111
Body mass index(ebi-a-GCST90029007)	Keratoconus(GWAS Catalog)	rs77927866	12	133487774	A	G	0.312302	0.0131447	0.00208356	2.19999e-10		A	G	0.4259	0.0459	0.0282	0.103597
Body mass index(ebi-a-GCST90029007)	Keratoconus(GWAS Catalog)	rs78086698	12	24024639	C	T	0.039789	0.0302486	0.00492816	2.80001e-10		C	T	0.364	-0.0997	0.0774	0.197706
Body mass index(ebi-a-GCST90029007)	Keratoconus(GWAS Catalog)	rs7828631	8	132875320	T	C	0.109635	0.0176218	0.00307688	7.49998e-09		T	C	0.534	0.035	0.0337	0.299002
Body mass index(ebi-a-GCST90029007)	Keratoconus(GWAS Catalog)	rs784257	18	53397199	C	T	0.812578	0.0170235	0.00247665	1.69981e-11		C	T	0.6169	-0.06	0.0325	0.0648699
Body mass index(ebi-a-GCST90029007)	Keratoconus(GWAS Catalog)	rs78605811	3	83631491	C	A	0.054067	-0.0329443	0.00430743	2.29985e-14		C	A	0.1773	-0.0059	0.0586	0.919802
Body mass index(ebi-a-GCST90029007)	Keratoconus(GWAS Catalog)	rs78686130	8	4128311	T	C	0.313544	-0.0120571	0.00208387	5.69994e-09		T	C	0.5229	-0.06	0.0274	0.0285401
Body mass index(ebi-a-GCST90029007)	Keratoconus(GWAS Catalog)	rs7873003	9	96392945	C	T	0.680089	-0.0159945	0.00206875	1.10002e-14		C	T	0.6669	0.0177	0.0265	0.504182
Body mass index(ebi-a-GCST90029007)	Keratoconus(GWAS Catalog)	rs788163	2	172931559	C	A	0.275606	0.013699	0.00214084	1.40001e-10		C	A	0.4993	0.0325	0.0262	0.214806
Body mass index(ebi-a-GCST90029007)	Keratoconus(GWAS Catalog)	rs7893571	10	16750129	T	G	0.665628	0.0139566	0.00204009	8.99912e-12		T	G	0.5001	0.0185	0.0274	0.49956
Body mass index(ebi-a-GCST90029007)	Keratoconus(GWAS Catalog)	rs79186842	20	47689036	G	A	0.146605	-0.0209216	0.00273505	4.00037e-14		G	A	0.2348	0.0205	0.0423	0.627936
Body mass index(ebi-a-GCST90029007)	Keratoconus(GWAS Catalog)	rs7924036	10	65191645	T	G	0.503449	-0.0132044	0.00192036	1.39991e-12		T	G	0.4532	-0.1061	0.0237	7.57726e-06
Body mass index(ebi-a-GCST90029007)	Keratoconus(GWAS Catalog)	rs7925100	11	118941596	A	G	0.396229	0.0137098	0.00196196	9.3994e-12		A	G	0.5719	-0.0194	0.0242	0.422754
Body mass index(ebi-a-GCST90029007)	Keratoconus(GWAS Catalog)	rs7941828	11	30430331	T	C	0.360534	-0.0173979	0.00199701	1.10002e-18		T	C	0.5483	-0.0348	0.0266	0.190782
Body mass index(ebi-a-GCST90029007)	Keratoconus(GWAS Catalog)	rs7944782	11	130795698	G	T	0.51004	0.0154735	0.00192924	1.39991e-15		G	T	0.3584	-0.0436	0.0235	0.0635507
Body mass index(ebi-a-GCST90029007)	Keratoconus(GWAS Catalog)	rs7952102	11	892089	C	T	0.387602	-0.0141685	0.00196737	2.19989e-12		C	T	0.2842	-0.0765	0.0245	0.00179353
Body mass index(ebi-a-GCST90029007)	Keratoconus(GWAS Catalog)	rs799449	7	44784697	T	C	0.557398	0.0148436	0.00193733	5.00035e-15		T	C	0.4151	-0.0077	0.0244	0.752326
Body mass index(ebi-a-GCST90029007)	Keratoconus(GWAS Catalog)	rs79966207	22	50722408	C	T	0.176026	0.0148195	0.00253397	2.30001e-09		C	T	0.313	0.0313	0.037	0.397583
Body mass index(ebi-a-GCST90029007)	Keratoconus(GWAS Catalog)	rs7996639	13	97019090	A	G	0.448634	0.0147807	0.00194832	7.00003e-15		A	G	0.3343	0.0318	0.0236	0.177833
Body mass index(ebi-a-GCST90029007)	Keratoconus(GWAS Catalog)	rs8025516	15	95271872	G	T	0.645693	-0.0154438	0.00201663	1e-14		G	T	0.5749	0.0034	0.0258	0.895156
Body mass index(ebi-a-GCST90029007)	Keratoconus(GWAS Catalog)	rs8112818	19	18812785	G	A	0.400386	-0.0201737	0.00196928	5.60015e-25		G	A	0.4982	-0.0272	0.0243	0.262994
Body mass index(ebi-a-GCST90029007)	Keratoconus(GWAS Catalog)	rs8134638	21	40644170	C	T	0.375807	0.0131914	0.0019938	1.69981e-11		C	T	0.5782	-0.0131	0.0253	0.604607
Body mass index(ebi-a-GCST90029007)	Keratoconus(GWAS Catalog)	rs815163	1	190294726	C	T	0.562933	-0.015407	0.00192281	1.20005e-15		C	T	0.5178	0.0009	0.0239	0.969961
Body mass index(ebi-a-GCST90029007)	Keratoconus(GWAS Catalog)	rs845084	10	125220036	A	G	0.258328	0.0164274	0.00220195	5.19996e-14		A	G	0.5115	-0.0022	0.0262	0.933081
Body mass index(ebi-a-GCST90029007)	Keratoconus(GWAS Catalog)	rs862320	16	69651866	T	C	0.409857	-0.0229755	0.00195438	4.30031e-33		T	C	0.5737	0.0802	0.0241	0.000875344
Body mass index(ebi-a-GCST90029007)	Keratoconus(GWAS Catalog)	rs871998	9	127057420	C	T	0.46257	0.0105876	0.00192714	1.09999e-08		C	T	0.414	-0.0147	0.024	0.540207
Body mass index(ebi-a-GCST90029007)	Keratoconus(GWAS Catalog)	rs9277990	6	33308607	G	A	0.186363	0.0193448	0.00256927	3.59998e-14		G	A	0.4638	-0.007	0.0304	0.817887
Body mass index(ebi-a-GCST90029007)	Keratoconus(GWAS Catalog)	rs9291822	5	64076515	T	C	0.51497	-0.0142736	0.00193462	2.09991e-14		T	C	0.3549	-0.0217	0.0261	0.405738
Body mass index(ebi-a-GCST90029007)	Keratoconus(GWAS Catalog)	rs9294260	6	83433228	A	G	0.476668	0.0145811	0.00193069	1.9002e-14		A	G	0.5627	-0.0141	0.0243	0.561748
Body mass index(ebi-a-GCST90029007)	Keratoconus(GWAS Catalog)	rs935166	2	26949366	A	G	0.506872	-0.0170148	0.00190811	6.79986e-19		A	G	0.6215	-0.0112	0.0243	0.644867
Body mass index(ebi-a-GCST90029007)	Keratoconus(GWAS Catalog)	rs9366863	6	34688946	C	T	0.672278	-0.0285762	0.00204334	2.60016e-45		C	T	0.5628	-0.0405	0.0248	0.102455
Body mass index(ebi-a-GCST90029007)	Keratoconus(GWAS Catalog)	rs9369308	6	41777680	G	A	0.131286	-0.0166088	0.00283703	4.60002e-09		G	A	0.2645	-0.091	0.041	0.0264519
Body mass index(ebi-a-GCST90029007)	Keratoconus(GWAS Catalog)	rs9375702	6	130384187	T	C	0.691191	-0.0114904	0.00207613	1.7e-08		T	C	0.5722	-0.0067	0.0257	0.794324
Body mass index(ebi-a-GCST90029007)	Keratoconus(GWAS Catalog)	rs9388346	6	124925864	T	C	0.163086	0.0150336	0.00260758	3.09999e-09		T	C	0.4326	-0.0394	0.0337	0.242347
Body mass index(ebi-a-GCST90029007)	Keratoconus(GWAS Catalog)	rs9395520	6	13183523	T	C	0.304584	-0.0147152	0.00208604	8.4004e-12		T	C	0.4791	0.0052	0.0267	0.845584
Body mass index(ebi-a-GCST90029007)	Keratoconus(GWAS Catalog)	rs9478496	6	154333183	C	T	0.164291	0.0175505	0.00259644	9.30037e-12		C	T	0.362	0.0607	0.0338	0.0725171
Body mass index(ebi-a-GCST90029007)	Keratoconus(GWAS Catalog)	rs9537780	13	58271352	T	A	0.772754	-0.0146094	0.00229756	1.2e-10		T	A	0.6526	-0.0482	0.0309	0.11879
Body mass index(ebi-a-GCST90029007)	Keratoconus(GWAS Catalog)	rs9571687	13	67472713	A	C	0.329168	-0.0126929	0.00204942	2.30001e-10		A	C	0.4419	0.028	0.0256	0.274065
Body mass index(ebi-a-GCST90029007)	Keratoconus(GWAS Catalog)	rs9636202	19	18449238	A	G	0.266996	-0.0180417	0.00218454	9.70063e-17		A	G	0.4937	-0.0082	0.027	0.761354
Body mass index(ebi-a-GCST90029007)	Keratoconus(GWAS Catalog)	rs982692	7	93206613	C	T	0.360643	0.0125713	0.00199764	5.99998e-10		C	T	0.5168	-0.0114	0.0253	0.652283
Body mass index(ebi-a-GCST90029007)	Keratoconus(GWAS Catalog)	rs9830592	3	104631603	A	C	0.582486	0.015486	0.00193894	2.90001e-15		A	C	0.5098	-0.0004	0.0248	0.987131
Body mass index(ebi-a-GCST90029007)	Keratoconus(GWAS Catalog)	rs9843653	3	49920571	C	T	0.512102	0.0276498	0.00191651	3.69999e-48		C	T	0.5297	-0.0095	0.0252	0.706185
Body mass index(ebi-a-GCST90029007)	Keratoconus(GWAS Catalog)	rs9876664	3	85806313	T	G	0.375387	-0.0180472	0.00197744	2.09991e-20		T	G	0.3709	0.0119	0.0241	0.621464
Body mass index(ebi-a-GCST90029007)	Keratoconus(GWAS Catalog)	rs9888533	13	107854612	T	C	0.538351	0.012773	0.00196135	8.9002e-11		T	C	0.6937	0.0064	0.0259	0.804828
Body mass index(ebi-a-GCST90029007)	Keratoconus(GWAS Catalog)	rs9926784	16	19941968	C	T	0.184326	-0.0243992	0.002474	7.59976e-24		C	T	0.3611	-0.0136	0.0285	0.633225
Body mass index(ebi-a-GCST90029007)	Keratoconus(GWAS Catalog)	rs9951619	18	56882326	G	T	0.767715	0.0153225	0.00229204	9.79941e-12		G	T	0.5217	0.0288	0.0288	0.317311
Body mass index(ebi-a-GCST90029007)	Keratoconus(GWAS Catalog)	rs9991259	4	112686354	A	G	0.633001	0.012775	0.0019883	6.00067e-11		A	G	0.7544	-0.0326	0.025	0.192234
Body mass index(ieu-a-85)	Keratoconus(GWAS Catalog)	rs11075990	16	53819893	G	A	0.448	0.31	0.026	9.30037e-33		G	A	0.5822	-0.0134	0.024	0.576617
Body mass index(ieu-a-85)	Keratoconus(GWAS Catalog)	rs11127483	2	623691	A	G	0.864	0.26	0.039	3.59998e-11		A	G	0.5933	0.0105	0.0313	0.737276
Body mass index(ieu-a-85)	Keratoconus(GWAS Catalog)	rs11865578	16	19871982	A	G	0.142	-0.27	0.047	4.30002e-09		A	G	0.3337	-0.0285	0.0372	0.4436
Body mass index(ieu-a-85)	Keratoconus(GWAS Catalog)	rs1516725	3	185824004	C	T	0.908	0.26	0.046	2.1e-08		C	T	0.6003	0.0221	0.034	0.515692
Body mass index(ieu-a-85)	Keratoconus(GWAS Catalog)	rs2815752	1	72812440	A	G	0.65	0.16	0.026	5.30005e-10		A	G	0.4417	-0.0819	0.0241	0.00067796
Body mass index(ieu-a-85)	Keratoconus(GWAS Catalog)	rs574367	1	177873210	T	G	0.267	0.22	0.036	1.40001e-09		T	G	0.4062	-0.0189	0.0313	0.545954
Body mass index(ieu-a-85)	Keratoconus(GWAS Catalog)	rs8089364	18	57858829	C	T	0.308	0.2	0.031	9.09913e-11		C	T	0.4879	-0.0134	0.0266	0.61443
Body mass index(ieu-a-1089)	Keratoconus(GWAS Catalog)	rs138900604	12	97035872	A	G	0.018	0.49	0.1	1.47999e-06		A	G	0.0758	-0.026	0.1411	0.853804
Body mass index(ieu-a-1089)	Keratoconus(GWAS Catalog)	rs2964223	5	151940822	T	C	0.312	-0.038	0.0068	1.54e-08		T	C	0.5612	0.0004	0.0262	0.987819
Body mass index(ieu-a-1089)	Keratoconus(GWAS Catalog)	rs34674891	17	80988418	A	G	0.146	0.056	0.012	3.23996e-06		A	G	0.4848	0.0387	0.0309	0.210414
Body mass index(ieu-a-1089)	Keratoconus(GWAS Catalog)	rs457057	21	31271557	G	T	0.155	-0.054	0.011	1.36e-06		G	T	0.54	-0.0175	0.0303	0.563563
Body mass index(ieu-a-1089)	Keratoconus(GWAS Catalog)	rs4678980	3	37665385	C	A	0.214	0.044	0.0086	3.89996e-07		C	A	0.4526	0.0457	0.0287	0.11131
Body mass index(ieu-a-1089)	Keratoconus(GWAS Catalog)	rs62165192	2	115312346	G	T	0.158	0.052	0.011	1.6e-06		G	T	0.2708	0.0219	0.0432	0.612194
Body mass index(ieu-a-1089)	Keratoconus(GWAS Catalog)	rs72716789	4	139436388	C	T	0.078	0.093	0.02	3.09999e-06		C	T	0.2144	0.0291	0.0549	0.596074
Body mass index(ieu-a-1089)	Keratoconus(GWAS Catalog)	rs74788958	2	50780565	G	T	0.041	-0.19	0.039	7.63994e-07		G	T	0.0601	0.0154	0.0899	0.863987
Body mass index(ieu-a-1089)	Keratoconus(GWAS Catalog)	rs79654383	18	55119033	T	C	0.037	0.19	0.041	4.95005e-06		T	C	0.2011	0.0501	0.0826	0.544158
Body mass index(ieu-b-40)	Keratoconus(GWAS Catalog)	rs10009336	4	44480783	T	C	0.1638	-0.014	0.0022	2.19999e-10		T	C	0.4545	-0.0048	0.0311	0.877341
Body mass index(ieu-b-40)	Keratoconus(GWAS Catalog)	rs1006896	3	88104411	C	A	0.1061	-0.0234	0.0027	5.50047e-18		C	A	0.2548	-0.0183	0.0434	0.673274
Body mass index(ieu-b-40)	Keratoconus(GWAS Catalog)	rs10132280	14	25928179	A	C	0.3017	-0.0223	0.0018	5.60015e-35		A	C	0.3968	0.0258	0.0255	0.311651
Body mass index(ieu-b-40)	Keratoconus(GWAS Catalog)	rs10169594	2	41637688	C	T	0.3596	0.0121	0.0018	1.99986e-11		C	T	0.5255	-0.013	0.0253	0.607368
Body mass index(ieu-b-40)	Keratoconus(GWAS Catalog)	rs10182181	2	25150296	G	A	0.4753	0.0325	0.0016	6.70039e-90		G	A	0.5645	0.0202	0.0242	0.403881
Body mass index(ieu-b-40)	Keratoconus(GWAS Catalog)	rs10192119	2	164581241	G	T	0.1673	0.0166	0.0022	2.99985e-14		G	T	0.3106	-0.0084	0.0301	0.780191
Body mass index(ieu-b-40)	Keratoconus(GWAS Catalog)	rs10197031	2	105454590	C	T	0.2834	0.0166	0.0019	1.9002e-18		C	T	0.5242	-0.0426	0.0258	0.0987053
Body mass index(ieu-b-40)	Keratoconus(GWAS Catalog)	rs10243319	7	147674678	C	T	0.3939	-0.0107	0.0018	1.2e-09		C	T	0.4783	-0.0204	0.025	0.4145
Body mass index(ieu-b-40)	Keratoconus(GWAS Catalog)	rs10247983	7	114590228	A	G	0.9213	0.0201	0.0033	1.7e-09		A	G	0.4249	0.0473	0.0382	0.215635
Body mass index(ieu-b-40)	Keratoconus(GWAS Catalog)	rs10248136	7	39077397	T	C	0.5142	-0.0097	0.0017	2e-08		T	C	0.4656	0.0038	0.0234	0.870996
Body mass index(ieu-b-40)	Keratoconus(GWAS Catalog)	rs10269783	7	49616203	A	G	0.3896	0.0133	0.0017	1.39991e-15		A	G	0.5727	0.0421	0.0242	0.0819171
Body mass index(ieu-b-40)	Keratoconus(GWAS Catalog)	rs10408324	19	51774806	T	C	0.2744	-0.0124	0.0019	9.49948e-11		T	C	0.4663	-0.059	0.0279	0.0344559
Body mass index(ieu-b-40)	Keratoconus(GWAS Catalog)	rs10478110	5	112445734	C	A	0.4348	0.01	0.0017	9.59997e-09		C	A	0.5122	0.011	0.0244	0.65212
Body mass index(ieu-b-40)	Keratoconus(GWAS Catalog)	rs1048932	11	115044850	A	C	0.4162	-0.016	0.0017	3.80014e-22		A	C	0.6089	-0.0264	0.0247	0.285148
Body mass index(ieu-b-40)	Keratoconus(GWAS Catalog)	rs10492229	12	110602173	T	C	0.2268	0.0142	0.0019	7.70016e-14		T	C	0.3989	-0.0468	0.0309	0.129883
Body mass index(ieu-b-40)	Keratoconus(GWAS Catalog)	rs10510419	3	12426936	T	G	0.1416	-0.0177	0.0023	2.19989e-14		T	G	0.4001	0.1016	0.0334	0.00235077
Body mass index(ieu-b-40)	Keratoconus(GWAS Catalog)	rs10518694	15	53072673	A	C	0.1424	0.0146	0.0025	3.29997e-09		A	C	0.3987	0.0353	0.0352	0.315938
Body mass index(ieu-b-40)	Keratoconus(GWAS Catalog)	rs1064213	2	198950240	A	G	0.492	0.012	0.0017	2.39994e-12		A	G	0.431	-0.0478	0.0249	0.0548985
Body mass index(ieu-b-40)	Keratoconus(GWAS Catalog)	rs10733051	1	167280354	G	A	0.4802	-0.0097	0.0016	2.90001e-09		G	A	0.4022	-0.0153	0.0244	0.530627
Body mass index(ieu-b-40)	Keratoconus(GWAS Catalog)	rs10742752	11	45438374	C	T	0.6159	0.0124	0.0017	1.10002e-13		C	T	0.4412	0.0351	0.0258	0.173683
Body mass index(ieu-b-40)	Keratoconus(GWAS Catalog)	rs10747488	1	98299475	A	C	0.7601	-0.0123	0.002	1.2e-09		A	C	0.4812	-0.0269	0.0295	0.36184
Body mass index(ieu-b-40)	Keratoconus(GWAS Catalog)	rs10750215	11	122505344	T	G	0.3883	0.0108	0.0017	1.29999e-10		T	G	0.5884	0.0426	0.0252	0.0909369
Body mass index(ieu-b-40)	Keratoconus(GWAS Catalog)	rs1075901	17	15943910	C	T	0.5639	0.0121	0.0016	1.20005e-13		C	T	0.6089	0.0222	0.0249	0.372625
Body mass index(ieu-b-40)	Keratoconus(GWAS Catalog)	rs10768994	11	43936945	C	T	0.4337	-0.0114	0.0017	6.4003e-12		C	T	0.6068	0.0016	0.0237	0.946175
Body mass index(ieu-b-40)	Keratoconus(GWAS Catalog)	rs10795422	10	16759312	G	A	0.6905	0.0139	0.0019	9.30037e-14		G	A	0.5168	0.007	0.0278	0.801197
Body mass index(ieu-b-40)	Keratoconus(GWAS Catalog)	rs10811871	9	23200766	G	A	0.3829	-0.0108	0.0018	1.6e-09		G	A	0.5787	-0.0075	0.024	0.754661
Body mass index(ieu-b-40)	Keratoconus(GWAS Catalog)	rs10867256	9	81367391	T	C	0.553	-0.0118	0.0017	8.69961e-12		T	C	0.6762	-0.0054	0.0237	0.819764
Body mass index(ieu-b-40)	Keratoconus(GWAS Catalog)	rs10878946	12	69642315	T	C	0.714	-0.0141	0.0019	3.59998e-13		T	C	0.5232	-0.0334	0.0279	0.231255
Body mass index(ieu-b-40)	Keratoconus(GWAS Catalog)	rs10914462	1	32125943	G	A	0.4255	-0.0112	0.0017	1.5e-10		G	A	0.4869	-0.0241	0.0241	0.317311
Body mass index(ieu-b-40)	Keratoconus(GWAS Catalog)	rs10915840	1	225668524	A	G	0.283	-0.0118	0.0019	1.29999e-09		A	G	0.3909	0.0358	0.0291	0.218607
Body mass index(ieu-b-40)	Keratoconus(GWAS Catalog)	rs10920678	1	190239907	G	A	0.5709	-0.0155	0.0016	1.50003e-21		G	A	0.4092	-0.0001	0.0239	0.996662
Body mass index(ieu-b-40)	Keratoconus(GWAS Catalog)	rs10938397	4	45182527	G	A	0.4317	0.0324	0.0016	3.40017e-86		G	A	0.5936	0.0721	0.0238	0.0024503
Body mass index(ieu-b-40)	Keratoconus(GWAS Catalog)	rs10942267	5	80841914	G	A	0.3088	-0.0156	0.0019	3.90032e-17		G	A	0.4004	-0.0051	0.0254	0.840865
Body mass index(ieu-b-40)	Keratoconus(GWAS Catalog)	rs10953740	7	113460282	G	A	0.5534	-0.0153	0.0017	1e-18		G	A	0.6427	-0.0419	0.0247	0.0898184
Body mass index(ieu-b-40)	Keratoconus(GWAS Catalog)	rs10968114	9	27800007	C	A	0.4681	-0.0113	0.0017	6.09958e-11		C	A	0.618	0.0128	0.0237	0.589139
Body mass index(ieu-b-40)	Keratoconus(GWAS Catalog)	rs10971709	9	33804813	T	C	0.2062	0.0132	0.0021	6.19998e-10		T	C	0.4335	-0.0344	0.0298	0.248352
Body mass index(ieu-b-40)	Keratoconus(GWAS Catalog)	rs11030618	11	29243293	T	C	0.5679	0.011	0.0017	2.39999e-10		T	C	0.4312	0.0013	0.0245	0.957683
Body mass index(ieu-b-40)	Keratoconus(GWAS Catalog)	rs11084553	19	31019780	G	A	0.1518	-0.021	0.0024	1.80011e-18		G	A	0.2676	0.0294	0.0379	0.437911
Body mass index(ieu-b-40)	Keratoconus(GWAS Catalog)	rs11115176	12	82465797	C	T	0.2399	-0.0121	0.0019	2e-10		C	T	0.4273	-0.0526	0.0313	0.0928579
Body mass index(ieu-b-40)	Keratoconus(GWAS Catalog)	rs11118308	1	219633869	G	A	0.4703	-0.0101	0.0016	4.79999e-10		G	A	0.5949	0.0081	0.0245	0.740937
Body mass index(ieu-b-40)	Keratoconus(GWAS Catalog)	rs1112613	13	53651850	A	G	0.1762	-0.0133	0.0023	3.40001e-09		A	G	0.4315	0.0349	0.0315	0.267889
Body mass index(ieu-b-40)	Keratoconus(GWAS Catalog)	rs11150911	18	73498528	C	A	0.7191	-0.0133	0.0018	4.70002e-13		C	A	0.5769	0.0063	0.0272	0.816835
Body mass index(ieu-b-40)	Keratoconus(GWAS Catalog)	rs11165643	1	96924097	T	C	0.5828	0.0206	0.0017	1.39991e-35		T	C	0.4823	0.0187	0.0242	0.439684
Body mass index(ieu-b-40)	Keratoconus(GWAS Catalog)	rs11170468	12	39430048	C	A	0.2326	-0.0123	0.0019	1.89998e-10		C	A	0.3798	-0.0189	0.0303	0.532784
Body mass index(ieu-b-40)	Keratoconus(GWAS Catalog)	rs11173522	12	60953472	A	C	0.2078	0.0128	0.0021	1.09999e-09		A	C	0.5137	0.0294	0.0276	0.286778
Body mass index(ieu-b-40)	Keratoconus(GWAS Catalog)	rs11185111	1	107962328	A	G	0.3042	-0.0129	0.0019	7.70016e-12		A	G	0.5092	-0.0459	0.0264	0.0820987
Body mass index(ieu-b-40)	Keratoconus(GWAS Catalog)	rs11251352	10	2585792	G	A	0.5988	0.0109	0.0018	7.00003e-10		G	A	0.7227	-0.0259	0.0248	0.296321
Body mass index(ieu-b-40)	Keratoconus(GWAS Catalog)	rs11496125	7	103417557	T	C	0.4212	0.0169	0.0017	2.99985e-22		T	C	0.6015	-0.0024	0.0235	0.918655
Body mass index(ieu-b-40)	Keratoconus(GWAS Catalog)	rs11505821	7	76818677	T	A	0.0601	0.0311	0.0035	2.70023e-19		T	A	0.3991	0.0075	0.0406	0.853442
Body mass index(ieu-b-40)	Keratoconus(GWAS Catalog)	rs11538	22	18220831	G	A	0.1805	0.0135	0.0023	3.29997e-09		G	A	0.303	0.0104	0.037	0.778648
Body mass index(ieu-b-40)	Keratoconus(GWAS Catalog)	rs1158805	18	40736590	A	C	0.3766	-0.0137	0.0018	1.20005e-14		A	C	0.4446	-0.0109	0.0245	0.656393
Body mass index(ieu-b-40)	Keratoconus(GWAS Catalog)	rs11609659	12	108296260	C	T	0.2371	-0.0154	0.002	2.19989e-14		C	T	0.4093	-0.0496	0.0317	0.117661
Body mass index(ieu-b-40)	Keratoconus(GWAS Catalog)	rs11611246	12	939480	T	G	0.21	0.024	0.002	5.00035e-32		T	G	0.4413	0.039	0.0295	0.186157
Body mass index(ieu-b-40)	Keratoconus(GWAS Catalog)	rs11615578	12	121714935	T	C	0.2474	0.013	0.002	8.10028e-11		T	C	0.4238	0.0175	0.0287	0.542023
Body mass index(ieu-b-40)	Keratoconus(GWAS Catalog)	rs11656076	17	31464270	A	G	0.2254	-0.0142	0.0021	5.60015e-12		A	G	0.4846	0.0996	0.0273	0.000263928
Body mass index(ieu-b-40)	Keratoconus(GWAS Catalog)	rs11672660	19	46180184	T	C	0.2049	-0.034	0.0021	1.69981e-60		T	C	0.429	0.0058	0.0303	0.848197
Body mass index(ieu-b-40)	Keratoconus(GWAS Catalog)	rs11713193	3	49924424	A	G	0.5073	0.0239	0.0017	2.39994e-44		A	G	0.5328	-0.009	0.0252	0.720985
Body mass index(ieu-b-40)	Keratoconus(GWAS Catalog)	rs11738695	5	108699161	A	C	0.586	0.0097	0.0017	2e-08		A	C	0.4755	-0.0067	0.0257	0.794324
Body mass index(ieu-b-40)	Keratoconus(GWAS Catalog)	rs11739877	5	105876806	T	C	0.6118	0.0117	0.0018	6.59933e-11		T	C	0.4291	-0.008	0.0252	0.750894
Body mass index(ieu-b-40)	Keratoconus(GWAS Catalog)	rs11781699	8	118863061	C	T	0.1896	0.0132	0.0021	3.09999e-10		C	T	0.3664	0.0091	0.0324	0.778815
Body mass index(ieu-b-40)	Keratoconus(GWAS Catalog)	rs11855853	15	78012618	T	C	0.2649	-0.0145	0.002	2.39994e-13		T	C	0.4658	0.0242	0.0293	0.408839
Body mass index(ieu-b-40)	Keratoconus(GWAS Catalog)	rs1187352	9	87293457	C	T	0.6518	0.0119	0.0018	6.00067e-11		C	T	0.4758	-0.0732	0.0247	0.003041
Body mass index(ieu-b-40)	Keratoconus(GWAS Catalog)	rs11880870	19	18830704	G	A	0.4801	-0.0189	0.0017	1e-28		G	A	0.3298	-0.0015	0.0248	0.95177
Body mass index(ieu-b-40)	Keratoconus(GWAS Catalog)	rs11889536	2	220163543	G	A	0.1493	-0.0189	0.0024	6.4003e-15		G	A	0.5298	0.0341	0.0309	0.269784
Body mass index(ieu-b-40)	Keratoconus(GWAS Catalog)	rs11908637	20	47428485	A	G	0.236	-0.012	0.0021	4.90004e-09		A	G	0.3789	0.0282	0.0309	0.361442
Body mass index(ieu-b-40)	Keratoconus(GWAS Catalog)	rs11945861	4	65700865	A	G	0.2369	-0.0148	0.002	5.00035e-13		A	G	0.4709	0.0115	0.0278	0.679116
Body mass index(ieu-b-40)	Keratoconus(GWAS Catalog)	rs11951673	5	95861012	T	C	0.3941	-0.0123	0.0017	1.10002e-13		T	C	0.3935	0.0471	0.0237	0.0468845
Body mass index(ieu-b-40)	Keratoconus(GWAS Catalog)	rs12033257	1	112318484	G	A	0.3835	-0.0146	0.0018	2.39994e-15		G	A	0.3645	0.0292	0.0262	0.265063
Body mass index(ieu-b-40)	Keratoconus(GWAS Catalog)	rs12041258	1	195047936	C	T	0.2287	-0.0146	0.002	9.49948e-13		C	T	0.4256	0.028	0.0295	0.342543
Body mass index(ieu-b-40)	Keratoconus(GWAS Catalog)	rs12044597	1	1708801	G	A	0.5029	0.0143	0.0016	1.69981e-18		G	A	0.6117	0.0186	0.0246	0.449591
Body mass index(ieu-b-40)	Keratoconus(GWAS Catalog)	rs12049202	1	77967523	T	C	0.203	0.024	0.0022	1e-28		T	C	0.4216	0.0191	0.0315	0.544283
Body mass index(ieu-b-40)	Keratoconus(GWAS Catalog)	rs12098284	10	76047464	T	C	0.1241	0.0178	0.0026	1.80011e-11		T	C	0.4688	0.0763	0.0355	0.031611
Body mass index(ieu-b-40)	Keratoconus(GWAS Catalog)	rs12150665	17	34914787	C	T	0.4058	-0.0162	0.0017	1.59993e-22		C	T	0.5561	0.0013	0.0249	0.958362
Body mass index(ieu-b-40)	Keratoconus(GWAS Catalog)	rs1218822	13	28011963	A	G	0.6663	0.0168	0.0017	1.9002e-22		A	G	0.567	-0.0662	0.0248	0.00759971
Body mass index(ieu-b-40)	Keratoconus(GWAS Catalog)	rs12299814	12	90216146	A	C	0.2525	-0.0157	0.002	5.19996e-15		A	C	0.466	0.012	0.0295	0.68417
Body mass index(ieu-b-40)	Keratoconus(GWAS Catalog)	rs12328930	2	175079125	C	T	0.4235	0.0098	0.0017	1.79999e-08		C	T	0.59	0.034	0.024	0.15658
Body mass index(ieu-b-40)	Keratoconus(GWAS Catalog)	rs12334877	8	67194171	A	G	0.198	-0.0144	0.0022	7.70016e-11		A	G	0.5247	-0.0033	0.0294	0.910629
Body mass index(ieu-b-40)	Keratoconus(GWAS Catalog)	rs12364470	11	134601012	G	T	0.1626	0.0178	0.0022	1.10002e-15		G	T	0.4155	0.0351	0.0346	0.310368
Body mass index(ieu-b-40)	Keratoconus(GWAS Catalog)	rs12369179	12	122963550	T	C	0.08782	-0.0359	0.0031	2.49977e-31		T	C	0.2024	-0.0962	0.0552	0.0813767
Body mass index(ieu-b-40)	Keratoconus(GWAS Catalog)	rs12416812	11	888632	A	G	0.5088	0.0111	0.0016	6.09958e-12		A	G	0.6231	0.1204	0.0244	8.03867e-07
Body mass index(ieu-b-40)	Keratoconus(GWAS Catalog)	rs1241986	18	6873954	A	G	0.8479	-0.0139	0.0024	1.09999e-08		A	G	0.5158	0.014	0.0303	0.644048
Body mass index(ieu-b-40)	Keratoconus(GWAS Catalog)	rs12429545	13	54102206	A	G	0.1248	0.0316	0.0025	9.60064e-38		A	G	0.4286	0.0386	0.0342	0.259043
Body mass index(ieu-b-40)	Keratoconus(GWAS Catalog)	rs12448257	16	3599655	A	G	0.218	0.0184	0.002	8.10028e-20		A	G	0.475	0.012	0.0286	0.674792
Body mass index(ieu-b-40)	Keratoconus(GWAS Catalog)	rs12564992	1	174478100	G	A	0.1144	0.0196	0.0026	5.30029e-14		G	A	0.1677	-0.0431	0.0469	0.358108
Body mass index(ieu-b-40)	Keratoconus(GWAS Catalog)	rs12593036	15	81058652	G	A	0.2993	-0.0154	0.0019	3.80014e-16		G	A	0.491	-0.0472	0.0266	0.075991
Body mass index(ieu-b-40)	Keratoconus(GWAS Catalog)	rs12602912	17	65870073	T	C	0.2048	0.0176	0.0021	9.8992e-18		T	C	0.4599	0.0626	0.0291	0.0314602
Body mass index(ieu-b-40)	Keratoconus(GWAS Catalog)	rs1260326	2	27730940	C	T	0.5973	0.0105	0.0017	3.89996e-10		C	T	0.4571	-0.0255	0.0252	0.311584
Body mass index(ieu-b-40)	Keratoconus(GWAS Catalog)	rs12629015	3	119618053	G	A	0.1852	-0.0135	0.0023	2.1e-09		G	A	0.5339	-0.015	0.0296	0.612326
Body mass index(ieu-b-40)	Keratoconus(GWAS Catalog)	rs1266874	6	51779638	G	A	0.3558	0.014	0.0018	9.79941e-15		G	A	0.2507	0.0352	0.0243	0.147461
Body mass index(ieu-b-40)	Keratoconus(GWAS Catalog)	rs1268065	6	126042783	A	G	0.4794	-0.0102	0.0017	1e-09		A	G	0.3662	-0.0001	0.0241	0.996689
Body mass index(ieu-b-40)	Keratoconus(GWAS Catalog)	rs12680842	8	95582606	G	A	0.3205	-0.0133	0.0018	4.40048e-14		G	A	0.5138	0.016	0.0255	0.530364
Body mass index(ieu-b-40)	Keratoconus(GWAS Catalog)	rs12718572	7	50573325	T	C	0.4024	-0.0117	0.0018	2.99985e-11		T	C	0.5357	-0.0007	0.0254	0.978014
Body mass index(ieu-b-40)	Keratoconus(GWAS Catalog)	rs12762034	10	33969931	C	T	0.07583	0.024	0.0032	7.29962e-14		C	T	0.3394	0.064	0.0438	0.143964
Body mass index(ieu-b-40)	Keratoconus(GWAS Catalog)	rs12779328	10	12943973	T	C	0.2833	0.0105	0.0019	4.49997e-08		T	C	0.4505	-0.0016	0.0292	0.956302
Body mass index(ieu-b-40)	Keratoconus(GWAS Catalog)	rs12888545	14	88308044	G	A	0.2519	0.0136	0.002	9.09913e-12		G	A	0.4041	-0.0131	0.0313	0.675559
Body mass index(ieu-b-40)	Keratoconus(GWAS Catalog)	rs12888955	14	103256877	A	G	0.6513	-0.0178	0.0018	1.39991e-22		A	G	0.5642	0.0381	0.0264	0.148969
Body mass index(ieu-b-40)	Keratoconus(GWAS Catalog)	rs12914489	15	74187937	A	G	0.1103	0.0165	0.0026	3.79997e-10		A	G	0.2948	0.0354	0.0424	0.403771
Body mass index(ieu-b-40)	Keratoconus(GWAS Catalog)	rs12933482	16	72189604	G	A	0.1048	0.0186	0.0028	4.90004e-11		G	A	0.2768	-0.0355	0.0441	0.420826
Body mass index(ieu-b-40)	Keratoconus(GWAS Catalog)	rs12936083	17	4801887	G	A	0.3267	0.0139	0.0019	4.10015e-13		G	A	0.2299	-0.0941	0.0259	0.000279923
Body mass index(ieu-b-40)	Keratoconus(GWAS Catalog)	rs12939549	17	78611724	G	A	0.4335	-0.018	0.0016	2.70023e-28		G	A	0.4895	0.0074	0.0239	0.756847
Body mass index(ieu-b-40)	Keratoconus(GWAS Catalog)	rs1296328	4	137083193	C	A	0.5657	-0.0179	0.0018	4.90004e-24		C	A	0.673	-0.0073	0.0244	0.764802
Body mass index(ieu-b-40)	Keratoconus(GWAS Catalog)	rs12981256	19	1865901	A	G	0.5325	0.0142	0.0018	1.10002e-15		A	G	0.6536	-0.0545	0.0247	0.0273506
Body mass index(ieu-b-40)	Keratoconus(GWAS Catalog)	rs13021737	2	632348	G	A	0.8319	0.0574	0.0021	7.49894e-157		G	A	0.6238	0.0051	0.0321	0.873765
Body mass index(ieu-b-40)	Keratoconus(GWAS Catalog)	rs13047416	21	40309436	G	C	0.3769	-0.0154	0.0018	2.19989e-17		G	C	0.3692	-0.0085	0.0256	0.739866
Body mass index(ieu-b-40)	Keratoconus(GWAS Catalog)	rs13069244	3	180441172	A	G	0.07747	0.0187	0.0032	2.99999e-09		A	G	0.1828	-0.0417	0.0516	0.41901
Body mass index(ieu-b-40)	Keratoconus(GWAS Catalog)	rs13107325	4	103188709	T	C	0.07373	0.047	0.0032	1.10002e-47		T	C	0.1201	0.1979	0.0489	5.18705e-05
Body mass index(ieu-b-40)	Keratoconus(GWAS Catalog)	rs13110266	4	162129844	A	G	0.4065	-0.0117	0.0017	1.9002e-12		A	G	0.5695	0.0162	0.0242	0.503227
Body mass index(ieu-b-40)	Keratoconus(GWAS Catalog)	rs13132853	4	38680015	G	A	0.3452	-0.0142	0.0018	4.70002e-15		G	A	0.4046	-0.0192	0.0288	0.504985
Body mass index(ieu-b-40)	Keratoconus(GWAS Catalog)	rs13147390	4	80712000	C	T	0.3569	0.0103	0.0018	1e-08		C	T	0.5399	0.01	0.025	0.689157
Body mass index(ieu-b-40)	Keratoconus(GWAS Catalog)	rs13174863	5	139080745	G	A	0.1548	0.0192	0.0023	2.90001e-16		G	A	0.2948	-0.0037	0.0363	0.918814
Body mass index(ieu-b-40)	Keratoconus(GWAS Catalog)	rs13184896	5	122734005	T	G	0.4346	-0.0133	0.0016	3.29989e-16		T	G	0.5981	0.045	0.0237	0.0575994
Body mass index(ieu-b-40)	Keratoconus(GWAS Catalog)	rs13191362	6	163033350	G	A	0.1198	-0.0236	0.0025	5.90065e-21		G	A	0.3422	0.0103	0.0392	0.792739
Body mass index(ieu-b-40)	Keratoconus(GWAS Catalog)	rs1320903	3	131758077	A	G	0.3174	0.0216	0.0018	9.20026e-32		A	G	0.5285	0.0376	0.0254	0.138789
Body mass index(ieu-b-40)	Keratoconus(GWAS Catalog)	rs1321432	20	6614691	C	A	0.6321	0.0201	0.0018	3.50026e-29		C	A	0.5343	0.002	0.025	0.936237
Body mass index(ieu-b-40)	Keratoconus(GWAS Catalog)	rs13240600	7	99064466	G	A	0.1552	-0.0204	0.0024	3.50026e-17		G	A	0.4296	-0.0105	0.0307	0.732336
Body mass index(ieu-b-40)	Keratoconus(GWAS Catalog)	rs13250058	8	112270826	T	G	0.6771	0.0112	0.0018	2.90001e-10		T	G	0.7769	0.0049	0.0262	0.851643
Body mass index(ieu-b-40)	Keratoconus(GWAS Catalog)	rs13263601	8	14095900	C	A	0.3478	0.0154	0.0018	2.19989e-17		C	A	0.5002	0.0067	0.0259	0.795877
Body mass index(ieu-b-40)	Keratoconus(GWAS Catalog)	rs1327259	6	51177811	G	A	0.3872	-0.0155	0.0018	1.69981e-18		G	A	0.6056	-0.0184	0.025	0.461731
Body mass index(ieu-b-40)	Keratoconus(GWAS Catalog)	rs13287131	9	92119579	C	T	0.2491	0.0123	0.002	6.80002e-10		C	T	0.4307	0.0181	0.0286	0.52682
Body mass index(ieu-b-40)	Keratoconus(GWAS Catalog)	rs13329567	15	68104367	T	C	0.2308	-0.0293	0.002	1e-50		T	C	0.5207	-0.0339	0.0268	0.205898
Body mass index(ieu-b-40)	Keratoconus(GWAS Catalog)	rs1365466	18	36182440	T	C	0.7406	-0.0137	0.0019	3.29989e-13		T	C	0.6212	0.035	0.0264	0.18492
Body mass index(ieu-b-40)	Keratoconus(GWAS Catalog)	rs1371108	2	81816251	A	C	0.3247	0.0119	0.0018	8.99912e-11		A	C	0.3644	0.0184	0.0263	0.484165
Body mass index(ieu-b-40)	Keratoconus(GWAS Catalog)	rs1409818	20	21381121	T	C	0.1156	0.0201	0.0029	2.49977e-12		T	C	0.4938	-0.0366	0.0364	0.314659
Body mass index(ieu-b-40)	Keratoconus(GWAS Catalog)	rs1421334	8	30865733	C	A	0.5431	-0.0125	0.0018	1e-12		C	A	0.6831	0.0088	0.0248	0.72271
Body mass index(ieu-b-40)	Keratoconus(GWAS Catalog)	rs1430387	18	58227112	C	T	0.4295	-0.0114	0.0017	5.79963e-11		C	T	0.4032	0.0329	0.0248	0.184637
Body mass index(ieu-b-40)	Keratoconus(GWAS Catalog)	rs1431659	8	73439070	G	A	0.7344	-0.0196	0.0019	6.00067e-24		G	A	0.5132	-0.0066	0.0265	0.803317
Body mass index(ieu-b-40)	Keratoconus(GWAS Catalog)	rs1445652	2	155668460	A	G	0.1855	0.0123	0.0022	4.30002e-08		A	G	0.4616	0.0264	0.0318	0.406432
Body mass index(ieu-b-40)	Keratoconus(GWAS Catalog)	rs1452075	3	62481063	T	C	0.7277	0.0141	0.0018	1.29987e-14		T	C	0.5057	-0.0032	0.0262	0.90279
Body mass index(ieu-b-40)	Keratoconus(GWAS Catalog)	rs1465900	11	76473138	C	A	0.2188	-0.0125	0.002	4.79999e-10		C	A	0.4939	-0.0286	0.0277	0.301842
Body mass index(ieu-b-40)	Keratoconus(GWAS Catalog)	rs1472169	9	37209396	T	C	0.3772	-0.0139	0.0018	2.80027e-15		T	C	0.5653	-0.0335	0.0243	0.168018
Body mass index(ieu-b-40)	Keratoconus(GWAS Catalog)	rs1476322	3	161446055	A	G	0.569	0.0101	0.0017	5e-09		A	G	0.4085	-0.0339	0.0253	0.180271
Body mass index(ieu-b-40)	Keratoconus(GWAS Catalog)	rs1477199	16	53712135	G	A	0.1451	0.0228	0.0024	9.3994e-22		G	A	0.4657	0.0038	0.0349	0.913296
Body mass index(ieu-b-40)	Keratoconus(GWAS Catalog)	rs1492767	4	55221467	T	C	0.4957	0.0094	0.0016	1e-08		T	C	0.6227	-0.0175	0.0255	0.49254
Body mass index(ieu-b-40)	Keratoconus(GWAS Catalog)	rs1503526	5	63020706	C	T	0.4838	0.014	0.0017	5.50047e-17		C	T	0.4143	-0.007	0.0254	0.782863
Body mass index(ieu-b-40)	Keratoconus(GWAS Catalog)	rs1522569	4	171632637	G	T	0.1819	-0.0164	0.0022	2.90001e-13		G	T	0.4437	-0.0259	0.0302	0.391105
Body mass index(ieu-b-40)	Keratoconus(GWAS Catalog)	rs1528435	2	181550962	T	C	0.6331	0.0164	0.0017	9.09913e-23		T	C	0.4401	0.0281	0.0244	0.249469
Body mass index(ieu-b-40)	Keratoconus(GWAS Catalog)	rs1535660	9	10371073	C	T	0.8554	-0.0147	0.0025	5.19996e-09		C	T	0.5825	0.0525	0.0361	0.145865
Body mass index(ieu-b-40)	Keratoconus(GWAS Catalog)	rs1538247	6	153395344	C	T	0.3181	0.0108	0.0019	1e-08		C	T	0.5201	0.0152	0.0254	0.549556
Body mass index(ieu-b-40)	Keratoconus(GWAS Catalog)	rs1552893	3	194851700	G	A	0.2777	-0.0126	0.0019	8.10028e-11		G	A	0.3225	0.017	0.0253	0.501624
Body mass index(ieu-b-40)	Keratoconus(GWAS Catalog)	rs156201	6	104847441	C	G	0.7606	0.0123	0.002	5.80003e-10		C	G	0.6127	0.0694	0.0276	0.0119204
Body mass index(ieu-b-40)	Keratoconus(GWAS Catalog)	rs1656377	3	158285280	C	T	0.5885	0.0099	0.0017	1.6e-08		C	T	0.4174	0.0232	0.0254	0.36104
Body mass index(ieu-b-40)	Keratoconus(GWAS Catalog)	rs1681740	10	118564313	C	A	0.3933	-0.0115	0.0018	1.09999e-10		C	A	0.5819	-0.0073	0.0256	0.775524
Body mass index(ieu-b-40)	Keratoconus(GWAS Catalog)	rs16849710	1	202106797	G	A	0.515	-0.0116	0.0018	6.00067e-11		G	A	0.4652	-0.0034	0.0247	0.890516
Body mass index(ieu-b-40)	Keratoconus(GWAS Catalog)	rs16851483	3	141275436	T	G	0.06928	0.0369	0.0035	3.19963e-26		T	G	0.3646	0.0169	0.0471	0.719736
Body mass index(ieu-b-40)	Keratoconus(GWAS Catalog)	rs16871902	5	3488462	A	G	0.4877	0.0125	0.0017	4.60045e-13		A	G	0.6482	0.0197	0.0246	0.42324
Body mass index(ieu-b-40)	Keratoconus(GWAS Catalog)	rs16903285	5	87978252	C	T	0.1407	0.0331	0.0026	7.59976e-38		C	T	0.4796	0.0878	0.0314	0.00517109
Body mass index(ieu-b-40)	Keratoconus(GWAS Catalog)	rs16953563	15	66686770	A	G	0.2516	-0.0134	0.002	1.50003e-11		A	G	0.4986	0.0004	0.0276	0.988437
Body mass index(ieu-b-40)	Keratoconus(GWAS Catalog)	rs17001561	4	77096118	A	G	0.1573	0.0151	0.0023	3.80014e-11		A	G	0.3902	-0.0649	0.0334	0.0520024
Body mass index(ieu-b-40)	Keratoconus(GWAS Catalog)	rs17014375	1	209543560	G	T	0.1348	0.0172	0.0025	1.10002e-11		G	T	0.4638	-0.0327	0.0335	0.329005
Body mass index(ieu-b-40)	Keratoconus(GWAS Catalog)	rs17033117	3	35443653	T	C	0.1872	0.0137	0.0022	8.9e-10		T	C	0.4864	-0.0226	0.0295	0.443616
Body mass index(ieu-b-40)	Keratoconus(GWAS Catalog)	rs17056301	5	158271680	C	T	0.2636	0.0118	0.002	2.39999e-09		C	T	0.2404	0.0292	0.0275	0.288318
Body mass index(ieu-b-40)	Keratoconus(GWAS Catalog)	rs17113297	10	102395982	T	C	0.2082	0.0166	0.0021	2.09991e-15		T	C	0.3733	0.0069	0.031	0.823862
Body mass index(ieu-b-40)	Keratoconus(GWAS Catalog)	rs17119937	8	14502274	C	T	0.06905	0.0212	0.0036	5.60003e-09		C	T	0.2779	-0.0409	0.0549	0.456277
Body mass index(ieu-b-40)	Keratoconus(GWAS Catalog)	rs17203016	2	208255518	G	A	0.196	0.015	0.002	2.09991e-13		G	A	0.3688	-0.0003	0.032	0.99252
Body mass index(ieu-b-40)	Keratoconus(GWAS Catalog)	rs17207196	7	75101065	T	C	0.4118	-0.0221	0.0018	2.09991e-35		T	C	0.5628	-0.0125	0.0262	0.633291
Body mass index(ieu-b-40)	Keratoconus(GWAS Catalog)	rs17238110	15	62150364	G	A	0.1634	-0.0353	0.005	1.99986e-12		G	A	0.6155	-0.002	0.0583	0.972634
Body mass index(ieu-b-40)	Keratoconus(GWAS Catalog)	rs17311369	15	47709199	T	C	0.3278	-0.0104	0.0019	3.09999e-08		T	C	0.5102	-0.0194	0.0273	0.477318
Body mass index(ieu-b-40)	Keratoconus(GWAS Catalog)	rs17399237	2	35471626	C	T	0.5497	-0.0129	0.0017	6.70039e-14		C	T	0.4303	-0.0448	0.0247	0.0697139
Body mass index(ieu-b-40)	Keratoconus(GWAS Catalog)	rs17405819	8	76806584	C	T	0.301	-0.0215	0.0018	4.30031e-33		C	T	0.4761	0.0214	0.0267	0.422843
Body mass index(ieu-b-40)	Keratoconus(GWAS Catalog)	rs17424296	5	60838903	A	G	0.3659	-0.0108	0.0018	2.39999e-09		A	G	0.528	0.0287	0.0251	0.252862
Body mass index(ieu-b-40)	Keratoconus(GWAS Catalog)	rs17425707	1	57874879	C	T	0.1003	0.0167	0.0028	4.39997e-09		C	T	0.4029	-0.0199	0.0383	0.603355
Body mass index(ieu-b-40)	Keratoconus(GWAS Catalog)	rs17446257	13	40749213	A	G	0.1292	0.0153	0.0026	2.90001e-09		A	G	0.33	0.023	0.038	0.545004
Body mass index(ieu-b-40)	Keratoconus(GWAS Catalog)	rs17513613	19	30286822	C	T	0.3236	0.0186	0.0018	3.59998e-26		C	T	0.4862	-0.021	0.0266	0.429835
Body mass index(ieu-b-40)	Keratoconus(GWAS Catalog)	rs175165	22	20116015	G	T	0.3941	-0.0103	0.0018	5.19996e-09		G	T	0.3706	-0.0033	0.0252	0.895813
Body mass index(ieu-b-40)	Keratoconus(GWAS Catalog)	rs17535749	3	10027724	A	G	0.1023	0.015	0.0027	2.5e-08		A	G	0.3	-0.0257	0.0464	0.579661
Body mass index(ieu-b-40)	Keratoconus(GWAS Catalog)	rs17551974	2	142293146	A	C	0.1782	-0.0141	0.0022	1.89998e-10		A	C	0.5085	-0.0014	0.0285	0.960821
Body mass index(ieu-b-40)	Keratoconus(GWAS Catalog)	rs17636031	10	126594078	C	T	0.2701	0.016	0.0019	1.20005e-17		C	T	0.487	0.0197	0.0281	0.483261
Body mass index(ieu-b-40)	Keratoconus(GWAS Catalog)	rs17663412	5	167595121	A	C	0.1139	0.0157	0.0027	6.1e-09		A	C	0.3657	0.0492	0.0367	0.180051
Body mass index(ieu-b-40)	Keratoconus(GWAS Catalog)	rs17710386	18	63461201	C	T	0.3319	0.0126	0.0018	1e-12		C	T	0.4833	0.0928	0.0261	0.000377181
Body mass index(ieu-b-40)	Keratoconus(GWAS Catalog)	rs17724992	19	18454825	G	A	0.2596	-0.0183	0.0019	1e-22		G	A	0.4941	-0.0043	0.027	0.873465
Body mass index(ieu-b-40)	Keratoconus(GWAS Catalog)	rs17789218	6	100600097	C	T	0.2392	0.013	0.0019	7.39946e-12		C	T	0.4276	-0.0067	0.0308	0.827793
Body mass index(ieu-b-40)	Keratoconus(GWAS Catalog)	rs17806379	20	51107290	T	C	0.1789	-0.0258	0.0022	1.50003e-30		T	C	0.4298	0.012	0.0334	0.719385
Body mass index(ieu-b-40)	Keratoconus(GWAS Catalog)	rs1804528	4	146056320	A	G	0.3507	0.0109	0.002	2.99999e-08		A	G	0.4671	0.0491	0.0269	0.067959
Body mass index(ieu-b-40)	Keratoconus(GWAS Catalog)	rs1830074	7	6718674	C	T	0.288	0.0115	0.0019	1.40001e-09		C	T	0.4418	0.0044	0.0256	0.863536
Body mass index(ieu-b-40)	Keratoconus(GWAS Catalog)	rs1836303	15	46539116	G	A	0.3873	0.0116	0.0018	5.30029e-11		G	A	0.4783	0.0276	0.0252	0.273412
Body mass index(ieu-b-40)	Keratoconus(GWAS Catalog)	rs1843328	12	17111188	A	C	0.5085	-0.0099	0.0017	7.90005e-09		A	C	0.3553	-0.0073	0.0235	0.756076
Body mass index(ieu-b-40)	Keratoconus(GWAS Catalog)	rs1863652	4	95991417	A	G	0.3449	-0.0115	0.0018	1.40001e-10		A	G	0.5513	-0.0317	0.0263	0.228079
Body mass index(ieu-b-40)	Keratoconus(GWAS Catalog)	rs1884389	20	1410582	T	C	0.4289	-0.0103	0.0017	4e-09		T	C	0.6151	0.0335	0.0248	0.176757
Body mass index(ieu-b-40)	Keratoconus(GWAS Catalog)	rs1885728	6	5977833	A	G	0.6787	0.0108	0.0019	1e-08		A	G	0.6685	0.0036	0.0254	0.887291
Body mass index(ieu-b-40)	Keratoconus(GWAS Catalog)	rs1891216	1	7728391	G	T	0.3759	0.0107	0.0018	2.39999e-09		G	T	0.5665	0.0499	0.0258	0.0530998
Body mass index(ieu-b-40)	Keratoconus(GWAS Catalog)	rs1896767	16	62838304	A	G	0.5376	-0.0109	0.0017	2.39999e-10		A	G	0.4773	0.0262	0.0238	0.270966
Body mass index(ieu-b-40)	Keratoconus(GWAS Catalog)	rs1927790	13	96922191	C	T	0.4109	0.0148	0.0016	1.80011e-19		C	T	0.5991	0.0448	0.0236	0.0576559
Body mass index(ieu-b-40)	Keratoconus(GWAS Catalog)	rs1928295	9	120378483	C	T	0.4461	-0.0141	0.0016	5.40008e-18		C	T	0.6062	0.0535	0.0236	0.0233933
Body mass index(ieu-b-40)	Keratoconus(GWAS Catalog)	rs1937683	10	53679060	T	C	0.6699	0.0109	0.0018	3.2e-09		T	C	0.4822	-0.0073	0.0253	0.772935
Body mass index(ieu-b-40)	Keratoconus(GWAS Catalog)	rs1948080	9	11852043	G	T	0.3749	-0.0137	0.0018	1.10002e-14		G	T	0.5351	0.0034	0.025	0.891821
Body mass index(ieu-b-40)	Keratoconus(GWAS Catalog)	rs1982441	8	28021769	T	G	0.1381	0.0175	0.0026	7.00003e-12		T	G	0.3196	0.0137	0.0379	0.717742
Body mass index(ieu-b-40)	Keratoconus(GWAS Catalog)	rs1982725	19	30618771	T	C	0.4778	0.0097	0.0017	3.29997e-08		T	C	0.6131	-0.0067	0.0242	0.781888
Body mass index(ieu-b-40)	Keratoconus(GWAS Catalog)	rs1993709	1	72838529	G	A	0.8177	0.0331	0.0021	1.9002e-57		G	A	0.6718	-0.0905	0.0325	0.00535912
Body mass index(ieu-b-40)	Keratoconus(GWAS Catalog)	rs2007231	1	115266306	T	C	0.6387	-0.0104	0.0018	5.19996e-09		T	C	0.5291	0.0334	0.0281	0.234592
Body mass index(ieu-b-40)	Keratoconus(GWAS Catalog)	rs200810	6	97922184	C	T	0.3716	-0.0136	0.0017	5.50047e-16		C	T	0.3671	-0.0056	0.0242	0.817
Body mass index(ieu-b-40)	Keratoconus(GWAS Catalog)	rs2009416	5	92415111	T	C	0.361	-0.0121	0.0018	1.10002e-11		T	C	0.4712	0.0242	0.0245	0.323273
Body mass index(ieu-b-40)	Keratoconus(GWAS Catalog)	rs2051559	4	3298800	C	T	0.1308	0.0176	0.0026	5.00035e-12		C	T	0.4716	0.0631	0.035	0.0714107
Body mass index(ieu-b-40)	Keratoconus(GWAS Catalog)	rs2065418	11	30422068	G	T	0.3623	-0.0166	0.0018	3.59998e-20		G	T	0.5455	-0.037	0.0267	0.165818
Body mass index(ieu-b-40)	Keratoconus(GWAS Catalog)	rs208015	17	46252346	C	T	0.9216	-0.0356	0.0034	1.39991e-25		C	T	0.6862	0.0594	0.0458	0.194651
Body mass index(ieu-b-40)	Keratoconus(GWAS Catalog)	rs2143253	20	41987392	A	G	0.1189	-0.0188	0.0026	1.10002e-12		A	G	0.5466	-0.0165	0.031	0.594547
Body mass index(ieu-b-40)	Keratoconus(GWAS Catalog)	rs215634	7	32369148	G	A	0.6212	-0.0152	0.0018	2.60016e-17		G	A	0.711	-0.0221	0.0244	0.365075
Body mass index(ieu-b-40)	Keratoconus(GWAS Catalog)	rs2162524	2	230817437	C	T	0.3321	0.0155	0.0018	4.10015e-17		C	T	0.5009	0.0173	0.026	0.505805
Body mass index(ieu-b-40)	Keratoconus(GWAS Catalog)	rs2174307	9	73791849	C	G	0.4067	0.0121	0.0017	4.90004e-12		C	G	0.4136	-0.0241	0.0237	0.309212
Body mass index(ieu-b-40)	Keratoconus(GWAS Catalog)	rs217671	14	62360464	G	A	0.2719	0.0144	0.0019	1.29987e-13		G	A	0.5307	0.0392	0.0256	0.125708
Body mass index(ieu-b-40)	Keratoconus(GWAS Catalog)	rs2228213	6	12124855	A	G	0.3481	-0.0139	0.0017	4.60045e-16		A	G	0.5033	-0.0507	0.026	0.0511761
Body mass index(ieu-b-40)	Keratoconus(GWAS Catalog)	rs2235564	1	6713114	T	C	0.3466	0.0131	0.0018	3.69999e-13		T	C	0.5459	0.0029	0.0248	0.906911
Body mass index(ieu-b-40)	Keratoconus(GWAS Catalog)	rs2246012	6	131898208	C	T	0.1628	0.0158	0.0022	3.10027e-13		C	T	0.4488	-0.0735	0.0319	0.0212184
Body mass index(ieu-b-40)	Keratoconus(GWAS Catalog)	rs226000	14	30488699	T	C	0.8245	0.0119	0.0022	3.59998e-08		T	C	0.604	0.0197	0.0338	0.560001
Body mass index(ieu-b-40)	Keratoconus(GWAS Catalog)	rs2283093	7	126721231	T	C	0.2066	0.0127	0.0021	3.09999e-09		T	C	0.4221	0.0295	0.0301	0.327053
Body mass index(ieu-b-40)	Keratoconus(GWAS Catalog)	rs2285178	22	38205989	C	T	0.3109	0.0112	0.0019	9.40005e-09		C	T	0.5086	0.0443	0.0257	0.0847556
Body mass index(ieu-b-40)	Keratoconus(GWAS Catalog)	rs2306537	12	133423695	G	A	0.3092	0.0133	0.0019	8.69961e-13		G	A	0.4196	0.0219	0.0283	0.439019
Body mass index(ieu-b-40)	Keratoconus(GWAS Catalog)	rs2307111	5	75003678	C	T	0.3962	-0.0265	0.0016	1.59993e-58		C	T	0.3122	-0.0197	0.0245	0.42135
Body mass index(ieu-b-40)	Keratoconus(GWAS Catalog)	rs2317299	2	236903093	C	T	0.5597	-0.0106	0.0017	1.29999e-09		C	T	0.3915	-0.0475	0.0248	0.0554514
Body mass index(ieu-b-40)	Keratoconus(GWAS Catalog)	rs2325036	3	85819412	C	A	0.3845	-0.0181	0.0017	3.59998e-27		C	A	0.3722	0.0127	0.024	0.59669
Body mass index(ieu-b-40)	Keratoconus(GWAS Catalog)	rs2357760	6	120213880	A	G	0.6754	0.0145	0.0017	6.79986e-17		A	G	0.4584	0.0041	0.0257	0.873249
Body mass index(ieu-b-40)	Keratoconus(GWAS Catalog)	rs2361988	16	398151	C	T	0.2539	-0.0155	0.002	5.19996e-15		C	T	0.4847	0.0027	0.0274	0.921503
Body mass index(ieu-b-40)	Keratoconus(GWAS Catalog)	rs2365389	3	61236462	T	C	0.4143	-0.0174	0.0017	1.29987e-25		T	C	0.2977	-0.0301	0.0256	0.239682
Body mass index(ieu-b-40)	Keratoconus(GWAS Catalog)	rs2367112	5	64168193	G	T	0.4919	-0.0119	0.0016	2.29985e-13		G	T	0.3781	-0.0104	0.024	0.664773
Body mass index(ieu-b-40)	Keratoconus(GWAS Catalog)	rs2411182	17	35059718	A	G	0.6943	0.0123	0.0019	7.70016e-11		A	G	0.6014	0.009	0.0268	0.737006
Body mass index(ieu-b-40)	Keratoconus(GWAS Catalog)	rs2423668	20	12430673	C	T	0.5505	-0.0105	0.0019	2.80001e-08		C	T	0.4883	-0.0098	0.0235	0.676663
Body mass index(ieu-b-40)	Keratoconus(GWAS Catalog)	rs2425840	20	44904838	C	A	0.4059	0.0119	0.0018	1.59993e-11		C	A	0.5528	0.0294	0.0248	0.235826
Body mass index(ieu-b-40)	Keratoconus(GWAS Catalog)	rs2429150	12	2152655	C	A	0.4164	0.0111	0.0018	2.69998e-10		C	A	0.3126	-0.0057	0.0242	0.813792
Body mass index(ieu-b-40)	Keratoconus(GWAS Catalog)	rs2479958	13	111984244	G	A	0.5075	-0.0154	0.0018	1.50003e-17		G	A	0.6769	0.0009	0.0244	0.970577
Body mass index(ieu-b-40)	Keratoconus(GWAS Catalog)	rs2481665	1	62594677	C	T	0.4408	-0.0161	0.0016	7.19946e-23		C	T	0.5521	-0.0037	0.0251	0.882808
Body mass index(ieu-b-40)	Keratoconus(GWAS Catalog)	rs2600226	3	12928762	T	C	0.6697	-0.0116	0.0019	3.69999e-10		T	C	0.6719	-0.0259	0.0257	0.313559
Body mass index(ieu-b-40)	Keratoconus(GWAS Catalog)	rs2605603	11	93221105	A	G	0.4887	-0.0103	0.0016	2.5e-10		A	G	0.4615	-0.0084	0.0237	0.723016
Body mass index(ieu-b-40)	Keratoconus(GWAS Catalog)	rs2608703	12	41846769	A	C	0.4546	0.0142	0.0017	1.9002e-16		A	C	0.5198	-0.0117	0.0234	0.617075
Body mass index(ieu-b-40)	Keratoconus(GWAS Catalog)	rs262130	6	142853486	T	C	0.1969	0.0127	0.0023	1.79999e-08		T	C	0.4747	0.0295	0.0289	0.307368
Body mass index(ieu-b-40)	Keratoconus(GWAS Catalog)	rs2693826	2	6160943	A	G	0.4421	-0.0137	0.0017	1.99986e-15		A	G	0.3419	-0.0126	0.0243	0.604097
Body mass index(ieu-b-40)	Keratoconus(GWAS Catalog)	rs2694047	8	116750548	G	A	0.747	0.0188	0.002	3.90032e-21		G	A	0.5554	-0.0135	0.0296	0.648332
Body mass index(ieu-b-40)	Keratoconus(GWAS Catalog)	rs273504	19	18215247	G	A	0.4266	0.0153	0.0018	4.40048e-18		G	A	0.4835	0.0363	0.0251	0.148117
Body mass index(ieu-b-40)	Keratoconus(GWAS Catalog)	rs2744974	6	34579431	T	C	0.338	0.0249	0.0018	1.39991e-45		T	C	0.446	0.0421	0.0248	0.0895869
Body mass index(ieu-b-40)	Keratoconus(GWAS Catalog)	rs2791653	1	11129848	G	A	0.7577	-0.0141	0.0019	1.29987e-13		G	A	0.6756	0.0405	0.0287	0.1582
Body mass index(ieu-b-40)	Keratoconus(GWAS Catalog)	rs2820311	1	201841476	G	A	0.3369	0.0235	0.0018	4.10015e-38		G	A	0.5078	-0.0276	0.0259	0.286588
Body mass index(ieu-b-40)	Keratoconus(GWAS Catalog)	rs2832283	21	30690558	A	G	0.2208	0.0115	0.002	5.80003e-09		A	G	0.449	-0.0496	0.0312	0.111893
Body mass index(ieu-b-40)	Keratoconus(GWAS Catalog)	rs2836964	21	40631006	C	T	0.3576	-0.011	0.0018	1.29999e-09		C	T	0.5324	-0.0463	0.0253	0.067244
Body mass index(ieu-b-40)	Keratoconus(GWAS Catalog)	rs2861683	2	67836507	C	A	0.407	-0.0144	0.0017	1.29987e-16		C	A	0.5915	-0.0083	0.0237	0.72618
Body mass index(ieu-b-40)	Keratoconus(GWAS Catalog)	rs2868975	3	116935323	A	G	0.178	-0.0143	0.0023	2.19999e-10		A	G	0.4757	-0.0035	0.0297	0.90619
Body mass index(ieu-b-40)	Keratoconus(GWAS Catalog)	rs287104	19	34290995	A	G	0.6604	0.0115	0.0017	4.40048e-11		A	G	0.4487	-0.0281	0.026	0.2798
Body mass index(ieu-b-40)	Keratoconus(GWAS Catalog)	rs2907948	7	150638484	A	G	0.2427	-0.0141	0.0019	1.29987e-13		A	G	0.4287	-0.0433	0.0294	0.140808
Body mass index(ieu-b-40)	Keratoconus(GWAS Catalog)	rs2931434	5	73159098	T	C	0.3168	-0.0104	0.0018	1.40001e-08		T	C	0.4891	-0.0235	0.0264	0.373385
Body mass index(ieu-b-40)	Keratoconus(GWAS Catalog)	rs2943465	12	19265921	C	T	0.9444	0.0248	0.0039	2e-10		C	T	0.404	-0.0587	0.0404	0.146232
Body mass index(ieu-b-40)	Keratoconus(GWAS Catalog)	rs294704	5	152519088	T	G	0.7239	-0.0113	0.0019	4e-09		T	G	0.5236	0.0221	0.027	0.413061
Body mass index(ieu-b-40)	Keratoconus(GWAS Catalog)	rs3007105	14	47367616	T	C	0.4697	0.0142	0.0017	1.10002e-17		T	C	0.6053	0.0272	0.0252	0.280425
Body mass index(ieu-b-40)	Keratoconus(GWAS Catalog)	rs326896	4	112669571	T	C	0.3925	-0.0128	0.0018	2.80027e-13		T	C	0.2882	0.0326	0.0252	0.195786
Body mass index(ieu-b-40)	Keratoconus(GWAS Catalog)	rs331966	4	143675717	C	A	0.3792	0.0112	0.0018	3.2e-10		C	A	0.5909	0.0417	0.025	0.0953157
Body mass index(ieu-b-40)	Keratoconus(GWAS Catalog)	rs33500	3	42427191	T	C	0.8082	-0.0167	0.0022	4.30031e-14		T	C	0.6231	-0.0228	0.0311	0.463486
Body mass index(ieu-b-40)	Keratoconus(GWAS Catalog)	rs339991	15	60913637	G	A	0.5631	0.0124	0.0018	1.20005e-12		G	A	0.3869	-0.0317	0.0247	0.199352
Body mass index(ieu-b-40)	Keratoconus(GWAS Catalog)	rs349088	11	84814393	A	C	0.4976	-0.0128	0.0017	1.80011e-13		A	C	0.4545	-0.0391	0.0236	0.097564
Body mass index(ieu-b-40)	Keratoconus(GWAS Catalog)	rs355777	3	154034950	C	G	0.4106	0.0153	0.0017	1.39991e-18		C	G	0.4075	0.0584	0.0242	0.0158121
Body mass index(ieu-b-40)	Keratoconus(GWAS Catalog)	rs3731695	2	203820275	C	T	0.5582	0.0116	0.0016	7.89951e-13		C	T	0.4873	-0.0583	0.0248	0.0187328
Body mass index(ieu-b-40)	Keratoconus(GWAS Catalog)	rs3732084	2	207174316	C	T	0.6139	0.0107	0.0018	1.09999e-09		C	T	0.7401	-0.0395	0.0249	0.112661
Body mass index(ieu-b-40)	Keratoconus(GWAS Catalog)	rs3736485	15	51748610	G	A	0.5443	-0.0134	0.0016	2.49977e-16		G	A	0.6674	0.0178	0.0235	0.448782
Body mass index(ieu-b-40)	Keratoconus(GWAS Catalog)	rs3749897	6	42532102	T	C	0.4172	0.0122	0.0018	8.4004e-12		T	C	0.4918	0.0347	0.0237	0.143157
Body mass index(ieu-b-40)	Keratoconus(GWAS Catalog)	rs3764835	2	159519368	A	G	0.1528	-0.0141	0.0024	3.09999e-09		A	G	0.3096	-0.0107	0.0387	0.782175
Body mass index(ieu-b-40)	Keratoconus(GWAS Catalog)	rs3772882	3	81808602	A	C	0.3661	0.0127	0.0018	6.59933e-13		A	C	0.4583	0.0244	0.0241	0.311324
Body mass index(ieu-b-40)	Keratoconus(GWAS Catalog)	rs3800229	6	108996963	T	G	0.7123	0.0175	0.0018	1.39991e-22		T	G	0.56	-0.0554	0.0256	0.0304596
Body mass index(ieu-b-40)	Keratoconus(GWAS Catalog)	rs3800637	7	137403432	C	T	0.336	0.0115	0.0018	5.1e-10		C	T	0.4632	0.0728	0.0256	0.0044586
Body mass index(ieu-b-40)	Keratoconus(GWAS Catalog)	rs3806114	6	20482335	A	G	0.6773	-0.0113	0.0018	3.40001e-10		A	G	0.5293	0.0161	0.0267	0.546511
Body mass index(ieu-b-40)	Keratoconus(GWAS Catalog)	rs3806572	2	55238677	A	G	0.2788	-0.0145	0.0019	1.59993e-14		A	G	0.5118	-0.0219	0.0266	0.410333
Body mass index(ieu-b-40)	Keratoconus(GWAS Catalog)	rs3807645	7	77830091	A	G	0.221	-0.0166	0.0021	2.39994e-15		A	G	0.4675	-0.0013	0.0282	0.963231
Body mass index(ieu-b-40)	Keratoconus(GWAS Catalog)	rs380857	9	101491066	A	C	0.8878	-0.0151	0.0027	3.59998e-08		A	C	0.6069	-0.0308	0.0413	0.455811
Body mass index(ieu-b-40)	Keratoconus(GWAS Catalog)	rs3814883	16	29994922	T	C	0.4764	0.0232	0.0017	1.10002e-40		T	C	0.3944	-0.0521	0.0253	0.0394666
Body mass index(ieu-b-40)	Keratoconus(GWAS Catalog)	rs3828783	6	33767727	A	G	0.1809	-0.0165	0.0021	5.60015e-15		A	G	0.4152	-0.0709	0.0318	0.0257767
Body mass index(ieu-b-40)	Keratoconus(GWAS Catalog)	rs3829849	9	129390800	T	C	0.3589	0.0098	0.0017	5.89997e-09		T	C	0.5416	-0.0194	0.0251	0.439577
Body mass index(ieu-b-40)	Keratoconus(GWAS Catalog)	rs38314	7	70067315	A	G	0.4912	-0.012	0.0017	4.70002e-12		A	G	0.6355	0.0048	0.0236	0.83883
Body mass index(ieu-b-40)	Keratoconus(GWAS Catalog)	rs3844598	5	140992235	G	A	0.521	0.0095	0.0017	3.79997e-08		G	A	0.4648	0.0166	0.0237	0.483664
Body mass index(ieu-b-40)	Keratoconus(GWAS Catalog)	rs3902951	14	69789755	G	T	0.2455	0.0134	0.002	7.00003e-12		G	T	0.524	0.0189	0.0281	0.501203
Body mass index(ieu-b-40)	Keratoconus(GWAS Catalog)	rs3904244	10	27361527	A	T	0.1377	0.0155	0.0025	4.30002e-10		A	T	0.3925	0.0642	0.029	0.026843
Body mass index(ieu-b-40)	Keratoconus(GWAS Catalog)	rs391300	17	2216258	C	T	0.6275	-0.0119	0.0017	3.10027e-12		C	T	0.5448	0.0219	0.0242	0.365487
Body mass index(ieu-b-40)	Keratoconus(GWAS Catalog)	rs3977755	10	104420210	T	C	0.2804	-0.0135	0.0019	5.90065e-13		T	C	0.5317	-0.0028	0.0255	0.912565
Body mass index(ieu-b-40)	Keratoconus(GWAS Catalog)	rs40067	5	107439012	A	G	0.1713	-0.0266	0.0023	7.10068e-30		A	G	0.5348	0.0075	0.0304	0.805132
Body mass index(ieu-b-40)	Keratoconus(GWAS Catalog)	rs4012234	20	32553047	G	T	0.5924	0.0141	0.0018	9.8992e-16		G	T	0.5263	0.0081	0.0246	0.741953
Body mass index(ieu-b-40)	Keratoconus(GWAS Catalog)	rs4072917	8	143300279	A	G	0.4694	0.0115	0.0018	6.89922e-11		A	G	0.4297	-0.0351	0.0238	0.140269
Body mass index(ieu-b-40)	Keratoconus(GWAS Catalog)	rs4148155	4	89054667	G	A	0.1127	-0.0188	0.0026	5.00035e-13		G	A	0.3141	-0.0483	0.0413	0.242206
Body mass index(ieu-b-40)	Keratoconus(GWAS Catalog)	rs4148866	12	123425575	T	C	0.4068	0.0098	0.0018	4e-08		T	C	0.3377	0.0251	0.027	0.352563
Body mass index(ieu-b-40)	Keratoconus(GWAS Catalog)	rs4237643	11	43648368	G	T	0.6938	-0.0223	0.0019	4.30031e-33		G	T	0.49	-0.022	0.0253	0.384538
Body mass index(ieu-b-40)	Keratoconus(GWAS Catalog)	rs427943	21	46570896	C	A	0.5669	0.017	0.0017	7.29962e-23		C	A	0.3825	-0.0427	0.0247	0.0838548
Body mass index(ieu-b-40)	Keratoconus(GWAS Catalog)	rs429343	2	147903382	G	A	0.5813	-0.015	0.0017	6.79986e-18		G	A	0.6974	0.0162	0.0252	0.520317
Body mass index(ieu-b-40)	Keratoconus(GWAS Catalog)	rs4307239	7	24354300	G	A	0.4578	0.0115	0.0017	3.90032e-11		G	A	0.3206	-0.0011	0.0246	0.964334
Body mass index(ieu-b-40)	Keratoconus(GWAS Catalog)	rs4310573	11	97855562	T	C	0.7813	0.0116	0.0021	3.50002e-08		T	C	0.5288	0.0635	0.0281	0.0238345
Body mass index(ieu-b-40)	Keratoconus(GWAS Catalog)	rs4358081	2	29100642	C	A	0.4631	0.0097	0.0017	1.5e-08		C	A	0.6316	0.0234	0.0235	0.319374
Body mass index(ieu-b-40)	Keratoconus(GWAS Catalog)	rs4414033	1	156406853	A	G	0.627	0.0129	0.0018	1.39991e-12		A	G	0.5391	0.0345	0.0269	0.199658
Body mass index(ieu-b-40)	Keratoconus(GWAS Catalog)	rs4430672	14	63094407	C	T	0.8004	-0.0127	0.0022	3.89996e-09		C	T	0.5636	0.005	0.0293	0.8645
Body mass index(ieu-b-40)	Keratoconus(GWAS Catalog)	rs4482463	2	205375909	A	C	0.9213	-0.0331	0.0033	2.80027e-23		A	C	0.5062	-0.0141	0.0396	0.721795
Body mass index(ieu-b-40)	Keratoconus(GWAS Catalog)	rs4495304	6	31080718	C	T	0.067	-0.0194	0.0033	5e-09		C	T	0.4204	0.0184	0.0457	0.687224
Body mass index(ieu-b-40)	Keratoconus(GWAS Catalog)	rs4516268	17	1846831	A	C	0.1925	-0.0217	0.0021	5.19996e-25		A	C	0.4019	0.0259	0.0313	0.407967
Body mass index(ieu-b-40)	Keratoconus(GWAS Catalog)	rs4518345	5	27185904	A	G	0.2842	-0.0117	0.0019	1e-09		A	G	0.4942	-0.0045	0.0265	0.865159
Body mass index(ieu-b-40)	Keratoconus(GWAS Catalog)	rs4556997	2	100814858	A	C	0.1349	0.0197	0.0024	6.90081e-17		A	C	0.4785	-0.05	0.0323	0.121625
Body mass index(ieu-b-40)	Keratoconus(GWAS Catalog)	rs4639527	2	416815	G	A	0.3012	0.0172	0.0019	3.29989e-20		G	A	0.5179	0.0209	0.0255	0.41244
Body mass index(ieu-b-40)	Keratoconus(GWAS Catalog)	rs4653017	1	33776728	T	C	0.6818	0.0122	0.0018	4.49987e-11		T	C	0.5226	-0.0315	0.0258	0.222112
Body mass index(ieu-b-40)	Keratoconus(GWAS Catalog)	rs4660443	1	39591779	T	C	0.2218	0.0164	0.0021	6.79986e-15		T	C	0.3692	-0.0021	0.0313	0.946508
Body mass index(ieu-b-40)	Keratoconus(GWAS Catalog)	rs4671328	2	58935282	G	T	0.5533	-0.0219	0.0017	2.19989e-36		G	T	0.3864	-0.0618	0.0246	0.0119983
Body mass index(ieu-b-40)	Keratoconus(GWAS Catalog)	rs4722398	7	3125220	T	C	0.1336	0.0158	0.0025	3.59998e-10		T	C	0.4439	0.0342	0.0352	0.331254
Body mass index(ieu-b-40)	Keratoconus(GWAS Catalog)	rs4740619	9	15634326	C	T	0.4521	-0.0186	0.0016	2.29985e-30		C	T	0.429	-0.0384	0.0234	0.100792
Body mass index(ieu-b-40)	Keratoconus(GWAS Catalog)	rs4757144	11	13331226	A	G	0.5878	0.0169	0.0018	5.60015e-22		A	G	0.6878	-0.04	0.0244	0.101142
Body mass index(ieu-b-40)	Keratoconus(GWAS Catalog)	rs4783830	16	54255346	A	G	0.3074	-0.0105	0.0019	2.39999e-08		A	G	0.4954	0.1092	0.026	2.66915e-05
Body mass index(ieu-b-40)	Keratoconus(GWAS Catalog)	rs4786903	16	6697104	G	A	0.7368	0.0125	0.002	3.50002e-10		G	A	0.5135	-0.0024	0.0268	0.928643
Body mass index(ieu-b-40)	Keratoconus(GWAS Catalog)	rs4813619	20	2815715	T	G	0.5101	-0.0108	0.0018	2.30001e-09		T	G	0.3934	-0.0129	0.0246	0.600007
Body mass index(ieu-b-40)	Keratoconus(GWAS Catalog)	rs4818225	21	42629895	G	A	0.6606	0.0117	0.0018	2.30001e-10		G	A	0.5205	0.0128	0.026	0.622502
Body mass index(ieu-b-40)	Keratoconus(GWAS Catalog)	rs4820408	22	40604945	G	T	0.592	-0.0151	0.0017	2.09991e-19		G	T	0.4669	-0.0388	0.0252	0.123638
Body mass index(ieu-b-40)	Keratoconus(GWAS Catalog)	rs4842491	12	89905537	T	C	0.7138	0.0098	0.0018	4e-08		T	C	0.5305	0.0069	0.0268	0.796822
Body mass index(ieu-b-40)	Keratoconus(GWAS Catalog)	rs4851029	2	104159785	G	T	0.5247	0.0121	0.0017	1.69981e-12		G	T	0.583	0.0007	0.0251	0.977751
Body mass index(ieu-b-40)	Keratoconus(GWAS Catalog)	rs4858193	3	20441050	C	T	0.2779	-0.0129	0.0019	1.59993e-11		C	T	0.4102	-0.0366	0.0293	0.211611
Body mass index(ieu-b-40)	Keratoconus(GWAS Catalog)	rs4864201	4	130731284	C	T	0.6469	-0.0141	0.0017	1.50003e-16		C	T	0.7507	0.0099	0.0256	0.698964
Body mass index(ieu-b-40)	Keratoconus(GWAS Catalog)	rs4880341	10	133992689	T	C	0.5606	-0.0118	0.0017	1.10002e-11		T	C	0.4927	0.0426	0.0249	0.08711
Body mass index(ieu-b-40)	Keratoconus(GWAS Catalog)	rs4906908	15	27040082	G	T	0.5253	0.0103	0.0017	2.5e-09		G	T	0.4449	0.0172	0.024	0.47358
Body mass index(ieu-b-40)	Keratoconus(GWAS Catalog)	rs491711	11	28742220	C	A	0.316	-0.0115	0.0019	1.09999e-09		C	A	0.524	0.0072	0.0253	0.775962
Body mass index(ieu-b-40)	Keratoconus(GWAS Catalog)	rs4929923	11	8639200	C	T	0.6376	0.0181	0.0017	7.19946e-27		C	T	0.4381	-0.0006	0.024	0.980055
Body mass index(ieu-b-40)	Keratoconus(GWAS Catalog)	rs4936175	11	132641959	C	T	0.4445	0.0122	0.0017	1.39991e-12		C	T	0.5634	0.0125	0.0247	0.612805
Body mass index(ieu-b-40)	Keratoconus(GWAS Catalog)	rs4937870	11	112826709	G	A	0.3172	-0.0109	0.0019	8.79995e-09		G	A	0.5759	0.0044	0.0275	0.872881
Body mass index(ieu-b-40)	Keratoconus(GWAS Catalog)	rs4952843	2	46957845	G	A	0.3807	-0.0131	0.0018	6.79986e-14		G	A	0.5407	-0.058	0.0269	0.0310732
Body mass index(ieu-b-40)	Keratoconus(GWAS Catalog)	rs4954638	2	137435455	C	A	0.2492	-0.0118	0.002	2.90001e-09		C	A	0.192	0.0096	0.0266	0.718173
Body mass index(ieu-b-40)	Keratoconus(GWAS Catalog)	rs4968656	17	61616959	G	A	0.3216	0.0116	0.0019	8.19993e-10		G	A	0.4751	0.0186	0.0265	0.48275
Body mass index(ieu-b-40)	Keratoconus(GWAS Catalog)	rs4981693	14	29680331	A	G	0.771	0.0206	0.002	6.90081e-24		A	G	0.5095	-0.004	0.0287	0.889156
Body mass index(ieu-b-40)	Keratoconus(GWAS Catalog)	rs4986044	17	21261560	T	C	0.4687	-0.0164	0.0016	3.29989e-23		T	C	0.3262	-0.0659	0.0251	0.00865223
Body mass index(ieu-b-40)	Keratoconus(GWAS Catalog)	rs543874	1	177889480	G	A	0.1952	0.0475	0.002	1.1995e-122		G	A	0.4539	-0.0105	0.0302	0.728079
Body mass index(ieu-b-40)	Keratoconus(GWAS Catalog)	rs559231	18	39644247	T	G	0.3956	0.0135	0.0018	2.39994e-14		T	G	0.2934	-0.0283	0.0244	0.246116
Body mass index(ieu-b-40)	Keratoconus(GWAS Catalog)	rs577525	10	99769388	C	T	0.5676	0.0166	0.0017	9.70063e-22		C	T	0.6847	-0.0119	0.0236	0.614095
Body mass index(ieu-b-40)	Keratoconus(GWAS Catalog)	rs592483	11	69445173	T	C	0.5716	-0.0147	0.0017	1.99986e-18		T	C	0.4196	0.038	0.0258	0.140787
Body mass index(ieu-b-40)	Keratoconus(GWAS Catalog)	rs6050446	20	25195509	G	A	0.97001	0.0343	0.0047	4.40048e-13		G	A	0.9729	-0.0057	0.099	0.954087
Body mass index(ieu-b-40)	Keratoconus(GWAS Catalog)	rs6265	11	27679916	T	C	0.1951	-0.0412	0.0021	1e-86		T	C	0.3998	0.0088	0.0314	0.779282
Body mass index(ieu-b-40)	Keratoconus(GWAS Catalog)	rs6443750	3	181329682	C	T	0.8068	0.0148	0.0021	3.19963e-12		C	T	0.665	0.0388	0.0368	0.291724
Body mass index(ieu-b-40)	Keratoconus(GWAS Catalog)	rs6448587	4	28561990	C	A	0.1891	-0.0167	0.0023	2.29985e-13		C	A	0.4961	-0.014	0.0289	0.628081
Body mass index(ieu-b-40)	Keratoconus(GWAS Catalog)	rs645040	3	135926622	T	G	0.7762	0.0171	0.002	2.49977e-18		T	G	0.5217	0.0579	0.0275	0.0352518
Body mass index(ieu-b-40)	Keratoconus(GWAS Catalog)	rs6461115	7	2103668	G	A	0.2285	-0.0144	0.0019	1.20005e-13		G	A	0.5292	-0.0216	0.0261	0.407905
Body mass index(ieu-b-40)	Keratoconus(GWAS Catalog)	rs6471941	8	62117973	A	G	0.1684	0.0156	0.0021	3.10027e-13		A	G	0.517	-0.0072	0.0296	0.807817
Body mass index(ieu-b-40)	Keratoconus(GWAS Catalog)	rs6500208	16	49011249	A	G	0.2006	0.014	0.002	4.10015e-12		A	G	0.4981	0.0058	0.0283	0.837614
Body mass index(ieu-b-40)	Keratoconus(GWAS Catalog)	rs6545714	2	59307725	A	G	0.6139	-0.0191	0.0017	9.09913e-31		A	G	0.4359	0.0116	0.0258	0.65299
Body mass index(ieu-b-40)	Keratoconus(GWAS Catalog)	rs6556301	5	176527577	T	G	0.3596	-0.0111	0.0018	4.09996e-10		T	G	0.5554	-0.0105	0.025	0.674485
Body mass index(ieu-b-40)	Keratoconus(GWAS Catalog)	rs6561943	13	58356761	T	C	0.2595	0.0119	0.0019	4.20001e-10		T	C	0.392	0.0382	0.0296	0.196863
Body mass index(ieu-b-40)	Keratoconus(GWAS Catalog)	rs657452	1	49589847	G	A	0.6216	-0.0188	0.0017	7.19946e-29		G	A	0.525	0.0601	0.025	0.0162168
Body mass index(ieu-b-40)	Keratoconus(GWAS Catalog)	rs6587552	1	151018861	G	A	0.7591	-0.0173	0.002	1.59993e-17		G	A	0.6502	-0.0174	0.0281	0.535773
Body mass index(ieu-b-40)	Keratoconus(GWAS Catalog)	rs6591407	11	56914157	A	C	0.1861	-0.0118	0.0021	1.89998e-08		A	C	0.3926	0.042	0.033	0.203115
Body mass index(ieu-b-40)	Keratoconus(GWAS Catalog)	rs6593688	1	96322205	G	A	0.3733	0.0137	0.0018	8.60003e-15		G	A	0.5448	0.0247	0.025	0.323153
Body mass index(ieu-b-40)	Keratoconus(GWAS Catalog)	rs663129	18	57838401	A	G	0.2301	0.0545	0.0019	1.59956e-178		A	G	0.5	-0.0231	0.0268	0.38872
Body mass index(ieu-b-40)	Keratoconus(GWAS Catalog)	rs6673081	1	154989595	C	T	0.5534	-0.01	0.0018	1.79999e-08		C	T	0.395	0.0101	0.0251	0.687397
Body mass index(ieu-b-40)	Keratoconus(GWAS Catalog)	rs6692586	1	23299906	G	A	0.832	-0.0192	0.0023	1.10002e-16		G	A	0.4721	0.0034	0.0285	0.905039
Body mass index(ieu-b-40)	Keratoconus(GWAS Catalog)	rs6712	22	50637922	C	G	0.1368	0.0138	0.0025	4.39997e-08		C	G	0.4135	-0.0714	0.0351	0.0419326
Body mass index(ieu-b-40)	Keratoconus(GWAS Catalog)	rs6764533	3	196088464	A	G	0.359	0.0116	0.0018	1.40001e-10		A	G	0.5325	0.0427	0.025	0.0876363
Body mass index(ieu-b-40)	Keratoconus(GWAS Catalog)	rs6772756	3	182312152	G	A	0.3372	-0.0104	0.0019	4e-08		G	A	0.4763	-0.0068	0.0271	0.801874
Body mass index(ieu-b-40)	Keratoconus(GWAS Catalog)	rs6785245	3	82647990	C	T	0.3969	0.0132	0.0017	4.00037e-14		C	T	0.5646	0.0071	0.0243	0.770148
Body mass index(ieu-b-40)	Keratoconus(GWAS Catalog)	rs6804842	3	25106437	G	A	0.572	0.0156	0.0017	3.59998e-21		G	A	0.7011	0.0143	0.0236	0.54456
Body mass index(ieu-b-40)	Keratoconus(GWAS Catalog)	rs6841761	4	25423538	T	G	0.5252	-0.0131	0.0016	6.4003e-16		T	G	0.6421	0.0436	0.0243	0.0727751
Body mass index(ieu-b-40)	Keratoconus(GWAS Catalog)	rs685870	11	64111928	C	T	0.7035	0.012	0.0019	2.39999e-10		C	T	0.6016	0.0033	0.0256	0.897432
Body mass index(ieu-b-40)	Keratoconus(GWAS Catalog)	rs6985109	8	10761585	A	G	0.5338	-0.0177	0.0017	1.50003e-26		A	G	0.6145	-0.0223	0.0316	0.480377
Body mass index(ieu-b-40)	Keratoconus(GWAS Catalog)	rs7024334	9	109072075	G	T	0.7742	-0.0138	0.002	3.10027e-12		G	T	0.6111	-0.0304	0.0293	0.299483
Body mass index(ieu-b-40)	Keratoconus(GWAS Catalog)	rs7025938	9	103088321	G	C	0.3187	0.0166	0.0019	3.69999e-19		G	C	0.2492	0.0928	0.0247	0.000171904
Body mass index(ieu-b-40)	Keratoconus(GWAS Catalog)	rs7037266	9	6942940	A	C	0.3739	-0.0112	0.0018	3.50002e-10		A	C	0.5726	0.0022	0.0241	0.927265
Body mass index(ieu-b-40)	Keratoconus(GWAS Catalog)	rs705217	1	34581472	G	T	0.3652	-0.0102	0.0018	9.29994e-09		G	T	0.5367	0.0031	0.025	0.901315
Body mass index(ieu-b-40)	Keratoconus(GWAS Catalog)	rs705704	12	56435412	A	G	0.3304	-0.0131	0.0018	1.9002e-13		A	G	0.4945	0.0309	0.026	0.234652
Body mass index(ieu-b-40)	Keratoconus(GWAS Catalog)	rs7084454	10	21821274	A	G	0.335	0.0193	0.0019	4.00037e-25		A	G	0.5432	-0.0488	0.0266	0.066567
Body mass index(ieu-b-40)	Keratoconus(GWAS Catalog)	rs709400	14	104149475	G	A	0.3818	-0.015	0.0017	4.60045e-19		G	A	0.5351	-0.0465	0.0254	0.067144
Body mass index(ieu-b-40)	Keratoconus(GWAS Catalog)	rs7102454	11	65594820	C	T	0.3435	0.0158	0.0018	2.39994e-18		C	T	0.5009	0.0679	0.0275	0.0135457
Body mass index(ieu-b-40)	Keratoconus(GWAS Catalog)	rs7117238	11	78040259	A	G	0.168	-0.0131	0.0022	2.5e-09		A	G	0.3711	-0.0823	0.0293	0.00497151
Body mass index(ieu-b-40)	Keratoconus(GWAS Catalog)	rs7124681	11	47529947	A	C	0.4133	0.0263	0.0016	3.19963e-58		A	C	0.5734	-0.0173	0.0243	0.476506
Body mass index(ieu-b-40)	Keratoconus(GWAS Catalog)	rs7138803	12	50247468	A	G	0.3772	0.03	0.0017	2.29985e-71		A	G	0.545	0.0184	0.0248	0.458126
Body mass index(ieu-b-40)	Keratoconus(GWAS Catalog)	rs7144011	14	79940383	T	G	0.2136	0.0282	0.002	5.19996e-47		T	G	0.4249	-0.0189	0.0311	0.543375
Body mass index(ieu-b-40)	Keratoconus(GWAS Catalog)	rs7148846	14	40133821	G	T	0.1896	0.0124	0.0022	2.19999e-08		G	T	0.5141	-0.0146	0.0276	0.596816
Body mass index(ieu-b-40)	Keratoconus(GWAS Catalog)	rs7172627	15	31877690	G	A	0.4719	0.0117	0.0017	1.10002e-11		G	A	0.5517	-0.0604	0.0242	0.0125649
Body mass index(ieu-b-40)	Keratoconus(GWAS Catalog)	rs7181498	15	95271404	C	T	0.6309	-0.0163	0.0018	1e-19		C	T	0.4507	-0.0062	0.0258	0.81009
Body mass index(ieu-b-40)	Keratoconus(GWAS Catalog)	rs7196720	16	24534662	C	T	0.5068	-0.0129	0.0017	7.29962e-14		C	T	0.3954	0.0024	0.0256	0.925308
Body mass index(ieu-b-40)	Keratoconus(GWAS Catalog)	rs7222349	17	42304644	A	G	0.3441	0.0115	0.0018	3.29997e-10		A	G	0.4795	0.0214	0.0257	0.405023
Body mass index(ieu-b-40)	Keratoconus(GWAS Catalog)	rs7239575	18	21120035	C	T	0.4832	-0.0202	0.0017	7.39946e-32		C	T	0.341	-0.0493	0.0239	0.0391353
Body mass index(ieu-b-40)	Keratoconus(GWAS Catalog)	rs7318817	13	28617708	T	C	0.6071	-0.0155	0.0018	2.70023e-18		T	C	0.4225	0.0392	0.0254	0.122756
Body mass index(ieu-b-40)	Keratoconus(GWAS Catalog)	rs7334078	13	99120484	C	T	0.2882	-0.0121	0.0019	2.19999e-10		C	T	0.5059	-0.0361	0.0263	0.169869
Body mass index(ieu-b-40)	Keratoconus(GWAS Catalog)	rs7358465	11	89990280	T	C	0.6781	0.0103	0.0019	2.99999e-08		T	C	0.4475	-0.0039	0.0257	0.879383
Body mass index(ieu-b-40)	Keratoconus(GWAS Catalog)	rs7488867	12	103699685	T	C	0.2639	-0.0204	0.002	8.4004e-24		T	C	0.4231	0.0485	0.0266	0.0682567
Body mass index(ieu-b-40)	Keratoconus(GWAS Catalog)	rs7498665	16	28883241	G	A	0.4038	0.0271	0.0017	5.60015e-60		G	A	0.5344	-0.0535	0.0254	0.0351784
Body mass index(ieu-b-40)	Keratoconus(GWAS Catalog)	rs7519259	1	66434743	A	G	0.5356	0.0125	0.0017	3.80014e-13		A	G	0.6209	-0.0008	0.0245	0.973951
Body mass index(ieu-b-40)	Keratoconus(GWAS Catalog)	rs7535528	1	2444414	A	G	0.3741	-0.0152	0.0018	1.39991e-16		A	G	0.5098	-0.0331	0.026	0.202991
Body mass index(ieu-b-40)	Keratoconus(GWAS Catalog)	rs7550711	1	110082886	T	C	0.03058	0.0649	0.005	3.19963e-38		T	C	0.1919	0.0578	0.0896	0.518869
Body mass index(ieu-b-40)	Keratoconus(GWAS Catalog)	rs7551507	1	74995225	T	C	0.5633	-0.0184	0.0016	9.30037e-30		T	C	0.666	-0.0572	0.0244	0.0190648
Body mass index(ieu-b-40)	Keratoconus(GWAS Catalog)	rs7557796	2	86766153	C	T	0.6524	-0.016	0.0018	2.29985e-19		C	T	0.45	0.001	0.0245	0.967442
Body mass index(ieu-b-40)	Keratoconus(GWAS Catalog)	rs756717	16	72996162	A	G	0.3973	-0.0148	0.0017	5.40008e-18		A	G	0.5621	0.0396	0.0259	0.126275
Body mass index(ieu-b-40)	Keratoconus(GWAS Catalog)	rs7599312	2	213413231	A	G	0.2652	-0.0186	0.0019	6.90081e-24		A	G	0.5103	-0.0488	0.0286	0.0879534
Body mass index(ieu-b-40)	Keratoconus(GWAS Catalog)	rs7615297	3	156299313	G	C	0.1465	-0.0149	0.0024	5.69994e-10		G	C	0.4163	-0.0878	0.034	0.00981292
Body mass index(ieu-b-40)	Keratoconus(GWAS Catalog)	rs7626079	3	66427259	T	C	0.3434	0.011	0.0018	1.6e-09		T	C	0.5607	-0.0417	0.0244	0.0874479
Body mass index(ieu-b-40)	Keratoconus(GWAS Catalog)	rs7637852	3	44041777	G	A	0.6951	-0.0139	0.0019	1.69981e-13		G	A	0.5262	0.043	0.0282	0.127303
Body mass index(ieu-b-40)	Keratoconus(GWAS Catalog)	rs7640424	3	107820063	T	C	0.2969	-0.0136	0.0018	2.29985e-14		T	C	0.4549	0.0102	0.0274	0.709697
Body mass index(ieu-b-40)	Keratoconus(GWAS Catalog)	rs765875	6	143185683	T	C	0.4808	-0.0121	0.0017	2.99985e-12		T	C	0.4287	-0.0548	0.0239	0.0218545
Body mass index(ieu-b-40)	Keratoconus(GWAS Catalog)	rs7683836	4	180167906	A	G	0.5405	-0.0114	0.0017	6.29941e-11		A	G	0.5824	-0.022	0.0245	0.369207
Body mass index(ieu-b-40)	Keratoconus(GWAS Catalog)	rs7685048	4	95027784	T	C	0.4654	-0.0101	0.0017	4.09996e-09		T	C	0.3417	-0.0074	0.0238	0.755858
Body mass index(ieu-b-40)	Keratoconus(GWAS Catalog)	rs768840	14	73143457	A	G	0.4183	0.0114	0.0018	2e-10		A	G	0.3665	-0.0223	0.0266	0.401836
Body mass index(ieu-b-40)	Keratoconus(GWAS Catalog)	rs769449	19	45410002	A	G	0.1161	-0.0254	0.0027	2.29985e-20		A	G	0.3019	-0.0095	0.0408	0.815883
Body mass index(ieu-b-40)	Keratoconus(GWAS Catalog)	rs7694732	4	115124089	G	A	0.4378	-0.0099	0.0017	8.70001e-09		G	A	0.5885	0.0065	0.0241	0.787384
Body mass index(ieu-b-40)	Keratoconus(GWAS Catalog)	rs7703576	5	144543996	C	T	0.2885	0.0103	0.0019	4.79999e-08		C	T	0.4745	-0.0055	0.0289	0.849065
Body mass index(ieu-b-40)	Keratoconus(GWAS Catalog)	rs7704281	5	50591460	A	G	0.04531	0.0271	0.0041	6.4998e-11		A	G	0.4939	-0.0776	0.0563	0.168101
Body mass index(ieu-b-40)	Keratoconus(GWAS Catalog)	rs7715256	5	153537893	T	G	0.5781	-0.0166	0.0016	2.19989e-24		T	G	0.3979	0.0105	0.0236	0.656381
Body mass index(ieu-b-40)	Keratoconus(GWAS Catalog)	rs7724675	5	130440010	A	G	0.2238	-0.0119	0.0021	9.49992e-09		A	G	0.3739	-0.0046	0.0273	0.866191
Body mass index(ieu-b-40)	Keratoconus(GWAS Catalog)	rs7730004	5	43191033	T	C	0.6693	0.0148	0.0018	9.09913e-16		T	C	0.5954	-0.0062	0.0263	0.813633
Body mass index(ieu-b-40)	Keratoconus(GWAS Catalog)	rs7730898	5	170459675	A	G	0.729	0.0168	0.0018	4.49987e-20		A	G	0.5747	0.0623	0.0296	0.0353148
Body mass index(ieu-b-40)	Keratoconus(GWAS Catalog)	rs774246	7	26990816	G	A	0.1444	0.0153	0.0025	5.39995e-10		G	A	0.4143	0.0085	0.0347	0.80649
Body mass index(ieu-b-40)	Keratoconus(GWAS Catalog)	rs7761673	6	70357368	A	T	0.2058	-0.0126	0.0021	1.89998e-09		A	T	0.3458	-0.0498	0.0281	0.0763544
Body mass index(ieu-b-40)	Keratoconus(GWAS Catalog)	rs7780752	7	93241640	C	T	0.36	0.0139	0.0018	1e-14		C	T	0.5226	-0.0187	0.0252	0.458049
Body mass index(ieu-b-40)	Keratoconus(GWAS Catalog)	rs7788008	7	112972483	A	G	0.4445	-0.0157	0.0017	1.10002e-19		A	G	0.5908	0.0149	0.0241	0.536406
Body mass index(ieu-b-40)	Keratoconus(GWAS Catalog)	rs7811342	7	138794618	C	T	0.1058	-0.0197	0.0029	1.10002e-11		C	T	0.3804	-0.0067	0.0333	0.840541
Body mass index(ieu-b-40)	Keratoconus(GWAS Catalog)	rs7819514	8	93204442	A	G	0.3216	-0.0107	0.0018	5.69994e-09		A	G	0.5472	0.0519	0.0263	0.0484518
Body mass index(ieu-b-40)	Keratoconus(GWAS Catalog)	rs7826312	8	32400115	C	T	0.5879	0.0104	0.0017	4.90004e-10		C	T	0.3973	-0.0094	0.0247	0.703525
Body mass index(ieu-b-40)	Keratoconus(GWAS Catalog)	rs7844647	8	34503776	C	T	0.2681	-0.0123	0.0018	2.80027e-11		C	T	0.4305	-0.0059	0.0259	0.819802
Body mass index(ieu-b-40)	Keratoconus(GWAS Catalog)	rs7869771	9	94180627	C	A	0.2647	-0.014	0.0019	4.90004e-13		C	A	0.4257	0.0044	0.0257	0.864062
Body mass index(ieu-b-40)	Keratoconus(GWAS Catalog)	rs7899106	10	87410904	G	A	0.04777	0.0331	0.0037	1e-18		G	A	0.4007	0.116	0.0556	0.0369487
Body mass index(ieu-b-40)	Keratoconus(GWAS Catalog)	rs7903146	10	114758349	T	C	0.2912	-0.0181	0.0018	1.29987e-23		T	C	0.5289	-0.0373	0.026	0.151397
Body mass index(ieu-b-40)	Keratoconus(GWAS Catalog)	rs7925214	11	130794253	T	C	0.5133	0.0147	0.0018	4.40048e-17		T	C	0.3626	-0.0365	0.0235	0.120377
Body mass index(ieu-b-40)	Keratoconus(GWAS Catalog)	rs7970953	12	24075508	A	G	0.29	0.0135	0.0018	9.79941e-14		A	G	0.5304	-0.0302	0.0255	0.236289
Body mass index(ieu-b-40)	Keratoconus(GWAS Catalog)	rs7983065	13	33380786	T	C	0.4503	-0.0148	0.0017	8.9002e-18		T	C	0.6006	-0.0045	0.0241	0.851879
Body mass index(ieu-b-40)	Keratoconus(GWAS Catalog)	rs7998796	13	81020036	G	A	0.3373	0.0105	0.0018	1.09999e-08		G	A	0.5759	-0.0096	0.0255	0.706567
Body mass index(ieu-b-40)	Keratoconus(GWAS Catalog)	rs8036040	15	36402716	A	C	0.4932	0.0109	0.0017	2.69998e-10		A	C	0.4411	0.0513	0.0247	0.0378087
Body mass index(ieu-b-40)	Keratoconus(GWAS Catalog)	rs8047395	16	53798523	A	G	0.5061	0.0642	0.0017	1e-200		A	G	0.5708	-0.0145	0.0238	0.542363
Body mass index(ieu-b-40)	Keratoconus(GWAS Catalog)	rs806600	5	172914939	G	A	0.475	-0.0095	0.0017	3.29997e-08		G	A	0.5361	0.0058	0.0235	0.805056
Body mass index(ieu-b-40)	Keratoconus(GWAS Catalog)	rs8071182	17	55336155	A	G	0.1735	0.0133	0.0022	2.1e-09		A	G	0.4232	0.0307	0.0306	0.315732
Body mass index(ieu-b-40)	Keratoconus(GWAS Catalog)	rs8090983	18	52586691	G	A	0.3314	0.0118	0.0018	2e-10		G	A	0.5265	0.0445	0.0253	0.0785956
Body mass index(ieu-b-40)	Keratoconus(GWAS Catalog)	rs8097783	18	58051294	A	G	0.07554	-0.0389	0.0031	7.19946e-36		A	G	0.5236	-0.0245	0.0391	0.530922
Body mass index(ieu-b-40)	Keratoconus(GWAS Catalog)	rs8123881	20	15819495	G	A	0.1299	0.0196	0.0024	4.40048e-16		G	A	0.3997	0.0094	0.0365	0.796766
Body mass index(ieu-b-40)	Keratoconus(GWAS Catalog)	rs8181823	13	65477940	C	A	0.7614	0.0127	0.002	4.09996e-10		C	A	0.5455	0.0046	0.0279	0.869043
Body mass index(ieu-b-40)	Keratoconus(GWAS Catalog)	rs818524	1	85201228	C	T	0.6939	0.0106	0.0019	3.40001e-08		C	T	0.5531	0.0068	0.0264	0.796734
Body mass index(ieu-b-40)	Keratoconus(GWAS Catalog)	rs8192675	3	170724883	C	T	0.2888	0.0152	0.0018	1.39991e-17		C	T	0.4166	0.0566	0.0258	0.0282499
Body mass index(ieu-b-40)	Keratoconus(GWAS Catalog)	rs825688	16	73595718	T	C	0.456	-0.0095	0.0017	4.70002e-08		T	C	0.5985	0.0177	0.0259	0.494356
Body mass index(ieu-b-40)	Keratoconus(GWAS Catalog)	rs845084	10	125220036	A	G	0.2678	0.014	0.002	1.29987e-12		A	G	0.5115	-0.0022	0.0262	0.933081
Body mass index(ieu-b-40)	Keratoconus(GWAS Catalog)	rs852056	20	17102860	C	T	0.7584	-0.0128	0.002	1.79999e-10		C	T	0.6037	-0.006	0.0262	0.818863
Body mass index(ieu-b-40)	Keratoconus(GWAS Catalog)	rs865809	3	183997735	G	A	0.7678	-0.0127	0.002	5.39995e-10		G	A	0.5642	0.0015	0.0287	0.958318
Body mass index(ieu-b-40)	Keratoconus(GWAS Catalog)	rs872281	14	40834177	T	C	0.1728	-0.0151	0.0023	4.70002e-11		T	C	0.4082	0.0613	0.0324	0.0584943
Body mass index(ieu-b-40)	Keratoconus(GWAS Catalog)	rs876605	5	77801359	G	A	0.7352	-0.0108	0.002	3.40001e-08		G	A	0.6155	0.0006	0.0274	0.982529
Body mass index(ieu-b-40)	Keratoconus(GWAS Catalog)	rs879620	16	4015729	T	C	0.6179	0.0231	0.0018	5.30029e-38		T	C	0.7228	-0.0266	0.0261	0.308128
Body mass index(ieu-b-40)	Keratoconus(GWAS Catalog)	rs889398	16	69556715	T	C	0.4247	-0.0196	0.0016	1.29987e-32		T	C	0.5705	0.068	0.0242	0.00495542
Body mass index(ieu-b-40)	Keratoconus(GWAS Catalog)	rs895330	19	4060707	G	C	0.1924	-0.0201	0.0023	5.50047e-19		G	C	0.3212	-0.018	0.0294	0.540376
Body mass index(ieu-b-40)	Keratoconus(GWAS Catalog)	rs901630	6	98539519	T	C	0.3973	-0.0146	0.0017	1.9002e-18		T	C	0.5373	0.0366	0.025	0.143194
Body mass index(ieu-b-40)	Keratoconus(GWAS Catalog)	rs902695	2	113955074	A	G	0.4798	-0.0103	0.0017	2.19999e-09		A	G	0.4246	0.0043	0.0247	0.861795
Body mass index(ieu-b-40)	Keratoconus(GWAS Catalog)	rs9294260	6	83433228	A	G	0.4731	0.0147	0.0016	1.80011e-19		A	G	0.5627	-0.0141	0.0243	0.561748
Body mass index(ieu-b-40)	Keratoconus(GWAS Catalog)	rs9300422	13	98223320	G	A	0.6903	-0.0103	0.0018	4e-09		G	A	0.5803	0.0115	0.0266	0.665501
Body mass index(ieu-b-40)	Keratoconus(GWAS Catalog)	rs930295	2	50233352	C	A	0.8417	-0.0211	0.0023	1e-19		C	A	0.6441	0.0706	0.0338	0.0367296
Body mass index(ieu-b-40)	Keratoconus(GWAS Catalog)	rs934224	2	16613889	T	C	0.7399	0.0107	0.002	4.70002e-08		T	C	0.6201	0.0436	0.0282	0.122081
Body mass index(ieu-b-40)	Keratoconus(GWAS Catalog)	rs9362662	6	90296588	G	A	0.5201	-0.0112	0.0017	1.2e-10		G	A	0.6411	-0.0222	0.0238	0.350937
Body mass index(ieu-b-40)	Keratoconus(GWAS Catalog)	rs9367368	6	13189275	C	T	0.3033	-0.0121	0.0018	1e-11		C	T	0.4466	0.0111	0.0276	0.687556
Body mass index(ieu-b-40)	Keratoconus(GWAS Catalog)	rs9370261	6	53939516	T	C	0.04601	0.0231	0.0042	3.40001e-08		T	C	0.508	-0.0153	0.0466	0.742665
Body mass index(ieu-b-40)	Keratoconus(GWAS Catalog)	rs9375702	6	130384187	T	C	0.705	-0.0115	0.0019	7.90005e-10		T	C	0.5722	-0.0067	0.0257	0.794324
Body mass index(ieu-b-40)	Keratoconus(GWAS Catalog)	rs9379827	6	26153335	A	C	0.2409	-0.0132	0.0019	6.89922e-12		A	C	0.4151	0.018	0.0322	0.576157
Body mass index(ieu-b-40)	Keratoconus(GWAS Catalog)	rs9408882	9	118664402	A	G	0.4594	-0.0093	0.0016	1.29999e-08		A	G	0.6114	0.0284	0.0238	0.232761
Body mass index(ieu-b-40)	Keratoconus(GWAS Catalog)	rs946824	1	243684019	C	T	0.859	-0.0206	0.0026	1.10002e-15		C	T	0.5191	-0.0248	0.0337	0.461788
Body mass index(ieu-b-40)	Keratoconus(GWAS Catalog)	rs947612	6	73738661	A	G	0.7516	-0.0116	0.002	5.60003e-09		A	G	0.599	0.0104	0.0277	0.707325
Body mass index(ieu-b-40)	Keratoconus(GWAS Catalog)	rs9478671	6	155987825	G	A	0.2087	0.012	0.0021	1.7e-08		G	A	0.4078	-0.0472	0.0306	0.122956
Body mass index(ieu-b-40)	Keratoconus(GWAS Catalog)	rs9522285	13	112230701	A	G	0.4143	0.0127	0.0017	2.49977e-13		A	G	0.5553	0.0068	0.025	0.785622
Body mass index(ieu-b-40)	Keratoconus(GWAS Catalog)	rs9538162	13	59265043	C	T	0.4138	-0.0156	0.0018	4.79954e-19		C	T	0.5795	-0.0027	0.0241	0.910797
Body mass index(ieu-b-40)	Keratoconus(GWAS Catalog)	rs9547153	13	85903717	G	A	0.3839	0.0098	0.0017	8.70001e-09		G	A	0.5651	0.0308	0.0241	0.201247
Body mass index(ieu-b-40)	Keratoconus(GWAS Catalog)	rs9571687	13	67472713	A	C	0.329	-0.0129	0.0018	2.80027e-12		A	C	0.4419	0.028	0.0256	0.274065
Body mass index(ieu-b-40)	Keratoconus(GWAS Catalog)	rs9615905	22	48875699	T	C	0.45	0.011	0.0017	2.69998e-10		T	C	0.5905	-0.0379	0.0246	0.123402
Body mass index(ieu-b-40)	Keratoconus(GWAS Catalog)	rs962273	17	46978353	C	T	0.7057	0.0137	0.0019	2.60016e-13		C	T	0.4739	0.0542	0.0268	0.0431363
Body mass index(ieu-b-40)	Keratoconus(GWAS Catalog)	rs9650755	9	96484342	G	A	0.2664	0.0154	0.002	2.80027e-15		G	A	0.2573	-0.0401	0.0276	0.146252
Body mass index(ieu-b-40)	Keratoconus(GWAS Catalog)	rs9688431	6	73922654	C	T	0.06034	-0.0231	0.0035	2.39994e-11		C	T	0.4342	0.1168	0.0429	0.00647683
Body mass index(ieu-b-40)	Keratoconus(GWAS Catalog)	rs977747	1	47684677	G	T	0.5949	-0.0169	0.0017	1.29987e-24		G	T	0.7135	0.0239	0.024	0.319331
Body mass index(ieu-b-40)	Keratoconus(GWAS Catalog)	rs9783858	18	42534584	T	C	0.5191	0.0091	0.0017	3.29997e-08		T	C	0.6703	-0.0118	0.0244	0.628665
Body mass index(ieu-b-40)	Keratoconus(GWAS Catalog)	rs9806742	15	73051219	A	G	0.8826	0.0208	0.0026	1.39991e-15		A	G	0.6123	-0.0457	0.035	0.19165
Body mass index(ieu-b-40)	Keratoconus(GWAS Catalog)	rs9845966	3	13433158	G	T	0.5479	-0.0105	0.0017	2.5e-10		G	T	0.6011	-0.0074	0.0252	0.769025
Body mass index(ieu-b-40)	Keratoconus(GWAS Catalog)	rs987237	6	50803050	G	A	0.1803	0.0409	0.0021	9.30037e-84		G	A	0.4463	0.1733	0.0294	3.75686e-09
Body mass index(ieu-b-40)	Keratoconus(GWAS Catalog)	rs9926784	16	19941968	C	T	0.1822	-0.0258	0.0021	9.8992e-35		C	T	0.3611	-0.0136	0.0285	0.633225
Body mass index(ieu-b-40)	Keratoconus(GWAS Catalog)	rs9927848	16	23833071	A	C	0.7326	-0.0122	0.002	6.4e-10		A	C	0.6135	-0.0113	0.0272	0.677819
Body mass index(ieu-b-40)	Keratoconus(GWAS Catalog)	rs9951619	18	56882326	G	T	0.7643	0.0156	0.002	1.39991e-15		G	T	0.5217	0.0288	0.0288	0.317311
Body mass index(ieu-b-40)	Keratoconus(GWAS Catalog)	rs998732	19	19378671	G	A	0.1578	-0.0171	0.0022	1.99986e-14		G	A	0.4179	0.0304	0.0319	0.340601
Body mass index(ieu-b-40)	Keratoconus(GWAS Catalog)	rs9989141	14	94006257	T	C	0.6387	0.0162	0.0017	3.59998e-21		T	C	0.6327	-0.0522	0.0249	0.036048
Body mass index(ukb-a-248)	Keratoconus(GWAS Catalog)	rs10100245	8	77226919	A	G	0.56644	0.0206373	0.00242306	1.64324e-17		A	G	0.5942	0.0018	0.0235	0.938945
Body mass index(ukb-a-248)	Keratoconus(GWAS Catalog)	rs10185199	2	40282202	A	G	0.27894	-0.018708	0.00274904	1.01018e-11		A	G	0.5777	0.0217	0.0271	0.423283
Body mass index(ukb-a-248)	Keratoconus(GWAS Catalog)	rs10187101	2	50742227	T	C	0.359822	-0.0157126	0.00250464	3.53688e-10		T	C	0.5655	-0.0595	0.0246	0.0155761
Body mass index(ukb-a-248)	Keratoconus(GWAS Catalog)	rs10404726	19	18834514	T	C	0.466784	-0.0198595	0.0024074	1.59845e-16		T	C	0.3328	-0.0071	0.0239	0.766412
Body mass index(ukb-a-248)	Keratoconus(GWAS Catalog)	rs10465231	9	92183413	T	C	0.5494	0.0171399	0.00242726	1.6512e-12		T	C	0.5917	-0.0171	0.0247	0.488744
Body mass index(ukb-a-248)	Keratoconus(GWAS Catalog)	rs1064213	2	198950240	A	G	0.476968	0.016189	0.00240561	1.70294e-11		A	G	0.431	-0.0478	0.0249	0.0548985
Body mass index(ukb-a-248)	Keratoconus(GWAS Catalog)	rs10749233	10	118777998	C	G	0.75947	-0.0189641	0.00284774	2.75423e-11		C	G	0.6143	-0.0185	0.0288	0.520639
Body mass index(ukb-a-248)	Keratoconus(GWAS Catalog)	rs10788493	10	88104837	T	C	0.45676	0.0136921	0.00241992	1.53211e-08		T	C	0.5532	-0.0098	0.0254	0.699625
Body mass index(ukb-a-248)	Keratoconus(GWAS Catalog)	rs10803762	2	161105876	A	G	0.678865	0.0154637	0.0025818	2.10708e-09		A	G	0.4557	0.0258	0.0245	0.292313
Body mass index(ukb-a-248)	Keratoconus(GWAS Catalog)	rs10805383	5	63034606	A	G	0.479558	0.0169488	0.00240894	1.98564e-12		A	G	0.4446	-0.0182	0.0247	0.461218
Body mass index(ukb-a-248)	Keratoconus(GWAS Catalog)	rs10865612	3	85868529	C	T	0.354736	-0.0230841	0.00251075	3.80189e-20		C	T	0.5639	-0.0064	0.0242	0.791423
Body mass index(ukb-a-248)	Keratoconus(GWAS Catalog)	rs10898330	11	84630335	T	C	0.525392	-0.0142865	0.00241661	3.38704e-09		T	C	0.3511	0.0212	0.0257	0.409427
Body mass index(ukb-a-248)	Keratoconus(GWAS Catalog)	rs10938397	4	45182527	G	A	0.434075	0.0289533	0.00242913	9.54553e-33		G	A	0.5936	0.0721	0.0238	0.0024503
Body mass index(ukb-a-248)	Keratoconus(GWAS Catalog)	rs10995427	10	64842838	A	G	0.360827	-0.0165308	0.00251566	5.00035e-11		A	G	0.3715	-0.0546	0.0252	0.0302603
Body mass index(ukb-a-248)	Keratoconus(GWAS Catalog)	rs11012732	10	21830104	G	A	0.331106	0.0238495	0.00255513	1.02565e-20		G	A	0.5408	-0.0506	0.0267	0.058075
Body mass index(ukb-a-248)	Keratoconus(GWAS Catalog)	rs11084554	19	31019807	A	G	0.156586	-0.021578	0.0033044	6.58415e-11		A	G	0.2677	0.0292	0.0379	0.441034
Body mass index(ukb-a-248)	Keratoconus(GWAS Catalog)	rs11099020	4	130724902	T	C	0.642739	-0.0153203	0.00251168	1.06424e-09		T	C	0.7441	-0.0007	0.0255	0.9781
Body mass index(ukb-a-248)	Keratoconus(GWAS Catalog)	rs11150745	17	78757626	G	A	0.319489	-0.0209841	0.00257946	4.13048e-16		G	A	0.4742	0.0187	0.0268	0.485327
Body mass index(ukb-a-248)	Keratoconus(GWAS Catalog)	rs11223641	11	133820022	C	T	0.144615	-0.0191007	0.00343166	2.60819e-08		C	T	0.2785	0.0832	0.0389	0.0324505
Body mass index(ukb-a-248)	Keratoconus(GWAS Catalog)	rs112520079	8	95594425	G	T	0.198951	0.0204582	0.00301413	1.1434e-11		G	T	0.4315	-0.0356	0.0304	0.241578
Body mass index(ukb-a-248)	Keratoconus(GWAS Catalog)	rs11264489	1	156480831	G	A	0.361994	0.0140849	0.00250707	1.93264e-08		G	A	0.3533	0.0394	0.0246	0.109238
Body mass index(ukb-a-248)	Keratoconus(GWAS Catalog)	rs112693590	19	46274553	A	G	0.0497066	-0.0329198	0.00567991	6.80472e-09		A	G	0.1249	-0.1874	0.0792	0.0179736
Body mass index(ukb-a-248)	Keratoconus(GWAS Catalog)	rs1127100	1	32193647	C	T	0.648239	0.0164916	0.00252199	6.19726e-11		C	T	0.4433	-0.008	0.026	0.758316
Body mass index(ukb-a-248)	Keratoconus(GWAS Catalog)	rs113182412	15	66503584	A	G	0.165919	-0.0193709	0.00328432	3.68256e-09		A	G	0.4326	0.0284	0.0366	0.437775
Body mass index(ukb-a-248)	Keratoconus(GWAS Catalog)	rs113230003	19	18460956	A	G	0.260185	-0.0197805	0.00275909	7.55788e-13		A	G	0.5372	0.0026	0.0277	0.925218
Body mass index(ukb-a-248)	Keratoconus(GWAS Catalog)	rs113603865	1	39564930	T	C	0.212428	0.0197498	0.00295729	2.41991e-11		T	C	0.3802	0.0191	0.0328	0.560353
Body mass index(ukb-a-248)	Keratoconus(GWAS Catalog)	rs11515071	9	15855545	T	C	0.365135	-0.0228095	0.00250575	8.84301e-20		T	C	0.5335	-0.083	0.0271	0.00219327
Body mass index(ukb-a-248)	Keratoconus(GWAS Catalog)	rs11642015	16	53802494	T	C	0.40236	0.0723688	0.00244736	6.39735e-192		T	C	0.5587	-0.0043	0.0247	0.861795
Body mass index(ukb-a-248)	Keratoconus(GWAS Catalog)	rs11655587	17	47140794	T	C	0.359868	-0.0196375	0.00251089	5.25775e-15		T	C	0.5526	-0.0455	0.0261	0.0812821
Body mass index(ukb-a-248)	Keratoconus(GWAS Catalog)	rs11742930	5	105774098	T	C	0.566428	0.0143076	0.00242869	3.84034e-09		T	C	0.4092	0.0372	0.0252	0.139893
Body mass index(ukb-a-248)	Keratoconus(GWAS Catalog)	rs11757278	6	13180454	C	T	0.305848	-0.0157921	0.00260882	1.42014e-09		C	T	0.4812	0.0066	0.0267	0.80476
Body mass index(ukb-a-248)	Keratoconus(GWAS Catalog)	rs11761411	7	39303649	T	C	0.154361	-0.0184757	0.00333986	3.17081e-08		T	C	0.3043	-0.0709	0.0396	0.073389
Body mass index(ukb-a-248)	Keratoconus(GWAS Catalog)	rs117632017	15	52260107	A	G	0.0391416	0.0363818	0.00644665	1.66748e-08		A	G	0.1236	0.0382	0.088	0.664222
Body mass index(ukb-a-248)	Keratoconus(GWAS Catalog)	rs11782074	8	142617096	T	G	0.385641	0.0144947	0.00250672	7.3731e-09		T	G	0.5156	0.0617	0.0273	0.0238167
Body mass index(ukb-a-248)	Keratoconus(GWAS Catalog)	rs11856579	15	78012688	A	G	0.268192	-0.0197908	0.00271147	2.90737e-13		A	G	0.4876	0.0171	0.0287	0.551296
Body mass index(ukb-a-248)	Keratoconus(GWAS Catalog)	rs12024554	1	19925759	T	C	0.236905	-0.0162677	0.00282749	8.75387e-09		T	C	0.4587	0.0296	0.0299	0.32219
Body mass index(ukb-a-248)	Keratoconus(GWAS Catalog)	rs12042959	1	243533273	G	A	0.145777	-0.0205562	0.00342514	1.95623e-09		G	A	0.3627	0.034	0.0353	0.335461
Body mass index(ukb-a-248)	Keratoconus(GWAS Catalog)	rs12049202	1	77967523	T	C	0.198651	0.0218362	0.00300823	3.91291e-13		T	C	0.4216	0.0191	0.0315	0.544283
Body mass index(ukb-a-248)	Keratoconus(GWAS Catalog)	rs12140153	1	62579891	T	G	0.0967607	-0.0318248	0.00416782	2.24957e-14		T	G	0.2392	-0.0359	0.0549	0.513166
Body mass index(ukb-a-248)	Keratoconus(GWAS Catalog)	rs12144626	1	47670525	C	T	0.581821	-0.0172144	0.00244388	1.87327e-12		C	T	0.7135	0.0249	0.0239	0.297485
Body mass index(ukb-a-248)	Keratoconus(GWAS Catalog)	rs12477385	2	166144850	T	G	0.2273	-0.0172504	0.00287583	1.99444e-09		T	G	0.4277	-0.0087	0.0298	0.770328
Body mass index(ukb-a-248)	Keratoconus(GWAS Catalog)	rs12479357	2	181570507	G	A	0.631081	0.0178651	0.00249872	8.71365e-13		G	A	0.5542	0.0274	0.0244	0.261458
Body mass index(ukb-a-248)	Keratoconus(GWAS Catalog)	rs12614861	2	175047184	T	G	0.34701	0.0152338	0.00252179	1.53455e-09		T	G	0.4962	0.0317	0.0259	0.220976
Body mass index(ukb-a-248)	Keratoconus(GWAS Catalog)	rs12622280	2	79515954	G	T	0.157075	-0.0187009	0.00330533	1.5344e-08		G	T	0.5509	0.0581	0.0321	0.0703006
Body mass index(ukb-a-248)	Keratoconus(GWAS Catalog)	rs12679106	8	73443198	T	G	0.711341	-0.0220302	0.00266493	1.38229e-16		T	G	0.4601	0.0082	0.0263	0.755202
Body mass index(ukb-a-248)	Keratoconus(GWAS Catalog)	rs1286138	14	91485445	G	T	0.673439	0.0180512	0.00256405	1.92442e-12		G	T	0.4716	0.0085	0.0252	0.73589
Body mass index(ukb-a-248)	Keratoconus(GWAS Catalog)	rs12877270	13	97047020	A	G	0.43845	0.0169078	0.00243897	4.14668e-12		A	G	0.3182	0.0081	0.0246	0.741953
Body mass index(ukb-a-248)	Keratoconus(GWAS Catalog)	rs12881629	14	101146413	G	A	0.0821459	0.0239675	0.00436626	4.03915e-08		G	A	0.42	0.0268	0.0433	0.535957
Body mass index(ukb-a-248)	Keratoconus(GWAS Catalog)	rs12885458	14	47303114	G	T	0.509982	-0.0156111	0.00240414	8.4004e-11		G	T	0.6555	-0.027	0.0246	0.272396
Body mass index(ukb-a-248)	Keratoconus(GWAS Catalog)	rs1296328	4	137083193	C	A	0.559914	-0.0189787	0.00243087	5.85599e-15		C	A	0.673	-0.0073	0.0244	0.764802
Body mass index(ukb-a-248)	Keratoconus(GWAS Catalog)	rs12977259	19	1951123	G	A	0.821338	0.0186259	0.00316073	3.79778e-09		G	A	0.4777	-0.026	0.0314	0.407656
Body mass index(ukb-a-248)	Keratoconus(GWAS Catalog)	rs12992672	2	632592	A	G	0.828635	0.0507808	0.00318245	2.69588e-57		A	G	0.6245	0.0064	0.0321	0.841968
Body mass index(ukb-a-248)	Keratoconus(GWAS Catalog)	rs13047416	21	40309436	G	C	0.375427	-0.0136395	0.00248865	4.23945e-08		G	C	0.3692	-0.0085	0.0256	0.739866
Body mass index(ukb-a-248)	Keratoconus(GWAS Catalog)	rs13062093	3	35667057	G	T	0.366444	0.01706	0.00249069	7.42335e-12		G	T	0.5693	0.0591	0.0239	0.0134058
Body mass index(ukb-a-248)	Keratoconus(GWAS Catalog)	rs13135092	4	103198082	G	A	0.0832342	0.0500549	0.00437445	2.59537e-30		G	A	0.1321	0.1386	0.0507	0.00626218
Body mass index(ukb-a-248)	Keratoconus(GWAS Catalog)	rs13174863	5	139080745	G	A	0.148208	0.0249793	0.00340131	2.0773e-13		G	A	0.2948	-0.0037	0.0363	0.918814
Body mass index(ukb-a-248)	Keratoconus(GWAS Catalog)	rs1320903	3	131758077	A	G	0.318441	0.022008	0.00258125	1.51985e-17		A	G	0.5285	0.0376	0.0254	0.138789
Body mass index(ukb-a-248)	Keratoconus(GWAS Catalog)	rs1327259	6	51177811	G	A	0.38613	-0.0140026	0.00247527	1.54184e-08		G	A	0.6056	-0.0184	0.025	0.461731
Body mass index(ukb-a-248)	Keratoconus(GWAS Catalog)	rs1342391	1	96285385	T	G	0.669963	0.0158687	0.00256148	5.82975e-10		T	G	0.4511	0.0155	0.026	0.551072
Body mass index(ukb-a-248)	Keratoconus(GWAS Catalog)	rs13427822	2	213414265	G	A	0.272052	-0.0198988	0.00272868	3.05e-13		G	A	0.5105	-0.0438	0.0285	0.124332
Body mass index(ukb-a-248)	Keratoconus(GWAS Catalog)	rs1411432	9	16728532	C	A	0.183895	0.0249455	0.00310861	1.02164e-15		C	A	0.5895	0.0887	0.0381	0.0199076
Body mass index(ukb-a-248)	Keratoconus(GWAS Catalog)	rs1441264	13	79580919	A	G	0.591866	0.0206382	0.00249668	1.38708e-16		A	G	0.4224	0.023	0.0254	0.365194
Body mass index(ukb-a-248)	Keratoconus(GWAS Catalog)	rs1458156	12	41887940	T	C	0.488264	0.0137851	0.0024053	9.98504e-09		T	C	0.3552	-0.0004	0.0236	0.986477
Body mass index(ukb-a-248)	Keratoconus(GWAS Catalog)	rs1477290	5	87988934	C	T	0.135362	0.0335389	0.00353705	2.50553e-21		C	T	0.4785	0.0675	0.0313	0.0310408
Body mass index(ukb-a-248)	Keratoconus(GWAS Catalog)	rs147730268	12	123024476	T	G	0.0905299	-0.0361121	0.00432936	7.38074e-17		T	G	0.1933	-0.0983	0.0559	0.0786629
Body mass index(ukb-a-248)	Keratoconus(GWAS Catalog)	rs1582931	5	122657199	A	G	0.472057	-0.0148636	0.00242597	8.97284e-10		A	G	0.3403	0.0559	0.0237	0.0183416
Body mass index(ukb-a-248)	Keratoconus(GWAS Catalog)	rs16846140	2	212292521	G	A	0.33821	0.0161898	0.0025442	1.97592e-10		G	A	0.3105	0.005	0.0251	0.842104
Body mass index(ukb-a-248)	Keratoconus(GWAS Catalog)	rs16916303	9	30823761	G	A	0.119234	-0.020719	0.00373905	3.00538e-08		G	A	0.5399	0.0214	0.0324	0.508937
Body mass index(ukb-a-248)	Keratoconus(GWAS Catalog)	rs16932761	8	67202787	A	G	0.251546	-0.0179735	0.00278158	1.03729e-10		A	G	0.5157	0.0036	0.0265	0.891941
Body mass index(ukb-a-248)	Keratoconus(GWAS Catalog)	rs16975459	18	39548277	C	A	0.121305	0.0239721	0.00368583	7.83971e-11		C	A	0.4478	-0.0047	0.0356	0.894967
Body mass index(ukb-a-248)	Keratoconus(GWAS Catalog)	rs17014332	1	209520450	C	T	0.210609	0.0180292	0.00294421	9.1582e-10		C	T	0.4576	-0.0068	0.029	0.81461
Body mass index(ukb-a-248)	Keratoconus(GWAS Catalog)	rs17024393	1	110154688	C	T	0.0257993	0.0675077	0.00759831	6.44763e-19		C	T	0.4229	0.0983	0.0743	0.18583
Body mass index(ukb-a-248)	Keratoconus(GWAS Catalog)	rs17058884	9	71527774	G	T	0.0450046	-0.0318261	0.00580849	4.27464e-08		G	T	0.57	-0.0157	0.0469	0.73781
Body mass index(ukb-a-248)	Keratoconus(GWAS Catalog)	rs17085463	4	65740387	A	G	0.317007	-0.0148137	0.00259815	1.1876e-08		A	G	0.5566	-0.0189	0.0245	0.440453
Body mass index(ukb-a-248)	Keratoconus(GWAS Catalog)	rs17149254	7	76634463	C	T	0.808564	-0.0238078	0.00311607	2.1727e-14		C	T	0.4629	0.0133	0.0315	0.672863
Body mass index(ukb-a-248)	Keratoconus(GWAS Catalog)	rs17342242	8	60828697	G	A	0.229795	-0.016161	0.00286561	1.70553e-08		G	A	0.4295	-0.0142	0.0299	0.634847
Body mass index(ukb-a-248)	Keratoconus(GWAS Catalog)	rs17399739	10	87490850	G	A	0.0695257	0.026237	0.00472237	2.76389e-08		G	A	0.4349	-0.0487	0.0449	0.278084
Body mass index(ukb-a-248)	Keratoconus(GWAS Catalog)	rs17716502	8	116659731	T	C	0.207243	-0.0222998	0.00298602	8.15831e-14		T	C	0.3138	-0.0047	0.0338	0.889408
Body mass index(ukb-a-248)	Keratoconus(GWAS Catalog)	rs17731998	3	82669493	T	C	0.269878	0.0161585	0.00270303	2.26235e-09		T	C	0.436	0.0102	0.0278	0.713689
Body mass index(ukb-a-248)	Keratoconus(GWAS Catalog)	rs1788808	18	21090023	G	A	0.497341	-0.0183135	0.0024054	2.67485e-14		G	A	0.3313	-0.0558	0.0248	0.0244489
Body mass index(ukb-a-248)	Keratoconus(GWAS Catalog)	rs1805123	7	150645534	G	T	0.246217	-0.0179911	0.00278844	1.10527e-10		G	T	0.4297	-0.0439	0.0294	0.135386
Body mass index(ukb-a-248)	Keratoconus(GWAS Catalog)	rs1884897	20	6612832	G	A	0.628254	0.0213286	0.00249224	1.15319e-17		G	A	0.5336	0.0022	0.025	0.929877
Body mass index(ukb-a-248)	Keratoconus(GWAS Catalog)	rs1901241	12	97941390	G	A	0.160137	0.0192919	0.00329019	4.5368e-09		G	A	0.5245	0.0138	0.029	0.634173
Body mass index(ukb-a-248)	Keratoconus(GWAS Catalog)	rs1919243	5	88778861	C	T	0.487067	0.0138729	0.00243342	1.19212e-08		C	T	0.5379	-0.0585	0.0245	0.0169516
Body mass index(ukb-a-248)	Keratoconus(GWAS Catalog)	rs1941706	18	31223776	G	A	0.463511	0.0139405	0.00241073	7.35783e-09		G	A	0.4182	0.0482	0.0236	0.0411146
Body mass index(ukb-a-248)	Keratoconus(GWAS Catalog)	rs1949204	13	65475834	G	T	0.761765	0.0166526	0.00281935	3.49712e-09		G	T	0.5256	0.0061	0.029	0.833399
Body mass index(ukb-a-248)	Keratoconus(GWAS Catalog)	rs2035806	10	133984916	A	G	0.566354	-0.0166309	0.00242835	7.46793e-12		A	G	0.6842	0.0558	0.024	0.020072
Body mass index(ukb-a-248)	Keratoconus(GWAS Catalog)	rs2046002	15	95272235	C	T	0.639044	-0.014571	0.00250777	6.24094e-09		C	T	0.571	0.0051	0.0258	0.8433
Body mass index(ukb-a-248)	Keratoconus(GWAS Catalog)	rs2121058	13	58627256	C	T	0.228644	-0.0238147	0.00286076	8.4918e-17		C	T	0.501	-0.0373	0.0277	0.178119
Body mass index(ukb-a-248)	Keratoconus(GWAS Catalog)	rs2135745	9	109150784	G	C	0.753229	-0.016838	0.00280126	1.84723e-09		G	C	0.6139	-0.0507	0.0269	0.0594625
Body mass index(ukb-a-248)	Keratoconus(GWAS Catalog)	rs2155869	18	13199302	C	T	0.819163	-0.0184462	0.00311144	3.06034e-09		C	T	0.5763	0.0422	0.0323	0.191382
Body mass index(ukb-a-248)	Keratoconus(GWAS Catalog)	rs215634	7	32369148	G	A	0.613873	-0.0147674	0.00247575	2.45177e-09		G	A	0.711	-0.0221	0.0244	0.365075
Body mass index(ukb-a-248)	Keratoconus(GWAS Catalog)	rs217672	14	62361021	C	A	0.272013	0.0158661	0.00270563	4.51991e-09		C	A	0.5256	0.037	0.0258	0.151541
Body mass index(ukb-a-248)	Keratoconus(GWAS Catalog)	rs2192649	7	78126279	G	T	0.497183	0.0136694	0.00241616	1.53706e-08		G	T	0.3776	0.0173	0.0255	0.497498
Body mass index(ukb-a-248)	Keratoconus(GWAS Catalog)	rs2234458	11	65639374	T	C	0.639151	-0.020641	0.002496	1.34865e-16		T	C	0.5838	-0.0744	0.0264	0.00482965
Body mass index(ukb-a-248)	Keratoconus(GWAS Catalog)	rs2253310	6	108888593	G	C	0.628085	0.0172947	0.00248472	3.39938e-12		G	C	0.7258	-0.0667	0.0242	0.00584775
Body mass index(ukb-a-248)	Keratoconus(GWAS Catalog)	rs2292238	12	56493822	C	A	0.408667	-0.0176981	0.00244772	4.82503e-13		C	A	0.5485	0.0144	0.0249	0.563053
Body mass index(ukb-a-248)	Keratoconus(GWAS Catalog)	rs2307111	5	75003678	C	T	0.393183	-0.0289516	0.00246183	6.35038e-32		C	T	0.3122	-0.0197	0.0245	0.42135
Body mass index(ukb-a-248)	Keratoconus(GWAS Catalog)	rs2318543	4	67803263	G	A	0.782495	-0.0194021	0.00292162	3.1232e-11		G	A	0.6079	-0.0548	0.0297	0.0650204
Body mass index(ukb-a-248)	Keratoconus(GWAS Catalog)	rs2384054	2	25156773	C	T	0.489674	0.0350265	0.00240007	3.17687e-48		C	T	0.5691	0.021	0.0243	0.387479
Body mass index(ukb-a-248)	Keratoconus(GWAS Catalog)	rs2398861	9	96430747	G	A	0.256599	0.0220894	0.0027614	1.25458e-15		G	A	0.2707	-0.0186	0.0263	0.479427
Body mass index(ukb-a-248)	Keratoconus(GWAS Catalog)	rs241460	1	49782772	G	A	0.68187	-0.0205388	0.00257525	1.52265e-15		G	A	0.4836	0.0542	0.0255	0.0335457
Body mass index(ukb-a-248)	Keratoconus(GWAS Catalog)	rs2425857	20	44914134	G	A	0.554635	-0.0135947	0.00241624	1.84183e-08		G	A	0.4001	-0.0141	0.0253	0.577314
Body mass index(ukb-a-248)	Keratoconus(GWAS Catalog)	rs2439823	10	99778226	G	A	0.547705	0.0216364	0.00241939	3.80803e-19		G	A	0.5869	-0.0017	0.0237	0.942817
Body mass index(ukb-a-248)	Keratoconus(GWAS Catalog)	rs2450445	10	93038530	A	G	0.323973	-0.0153656	0.00256262	2.02372e-09		A	G	0.4308	0.0075	0.0262	0.774679
Body mass index(ukb-a-248)	Keratoconus(GWAS Catalog)	rs245775	5	170532105	G	A	0.728826	0.0203304	0.0027049	5.65458e-14		G	A	0.5482	0.059	0.0289	0.0411989
Body mass index(ukb-a-248)	Keratoconus(GWAS Catalog)	rs2470392	12	2155430	C	T	0.287428	0.0145453	0.00265977	4.53858e-08		C	T	0.4298	-0.0015	0.0248	0.95177
Body mass index(ukb-a-248)	Keratoconus(GWAS Catalog)	rs2474898	6	51769245	T	C	0.345803	0.0146104	0.00252319	7.02668e-09		T	C	0.3392	0.0307	0.0256	0.230443
Body mass index(ukb-a-248)	Keratoconus(GWAS Catalog)	rs2482704	9	94182363	T	G	0.423422	-0.0138253	0.00243157	1.30335e-08		T	G	0.5158	-0.014	0.024	0.559669
Body mass index(ukb-a-248)	Keratoconus(GWAS Catalog)	rs2606228	3	183537759	C	A	0.642769	-0.0155705	0.00253615	8.29182e-10		C	A	0.505	0.0438	0.026	0.0920628
Body mass index(ukb-a-248)	Keratoconus(GWAS Catalog)	rs2616192	8	20668624	T	G	0.67249	0.0140763	0.00257234	4.44877e-08		T	G	0.5472	-0.0237	0.0271	0.381825
Body mass index(ukb-a-248)	Keratoconus(GWAS Catalog)	rs2678204	1	201800511	G	T	0.341813	0.0280873	0.00253578	1.65158e-28		G	T	0.5231	-0.0232	0.0255	0.362926
Body mass index(ukb-a-248)	Keratoconus(GWAS Catalog)	rs2711111	7	24529055	G	A	0.565043	-0.0147156	0.00245734	2.12124e-09		G	A	0.4778	0.0206	0.0257	0.42281
Body mass index(ukb-a-248)	Keratoconus(GWAS Catalog)	rs2725371	8	30854033	G	A	0.696308	-0.0180883	0.00262057	5.12035e-12		G	A	0.4907	-0.0143	0.027	0.596369
Body mass index(ukb-a-248)	Keratoconus(GWAS Catalog)	rs273505	19	18217147	C	T	0.419906	0.0188626	0.00243413	9.27257e-15		C	T	0.4862	0.0353	0.0252	0.161276
Body mass index(ukb-a-248)	Keratoconus(GWAS Catalog)	rs2814942	6	34644261	A	G	0.328044	0.028824	0.00255433	1.58672e-29		A	G	0.4381	0.0509	0.0254	0.0450768
Body mass index(ukb-a-248)	Keratoconus(GWAS Catalog)	rs28366156	6	31671498	C	T	0.131356	-0.0290028	0.00355581	3.46178e-16		C	T	0.5321	0.0426	0.0355	0.230139
Body mass index(ukb-a-248)	Keratoconus(GWAS Catalog)	rs28447555	3	107385668	T	C	0.180987	0.0185076	0.00312798	3.28632e-09		T	C	0.2903	0.0265	0.035	0.448964
Body mass index(ukb-a-248)	Keratoconus(GWAS Catalog)	rs28489620	22	41804716	A	G	0.290982	-0.0147327	0.0026634	3.1768e-08		A	G	0.4682	-0.0172	0.0311	0.580226
Body mass index(ukb-a-248)	Keratoconus(GWAS Catalog)	rs2861685	2	67837553	C	T	0.411371	-0.017647	0.00243763	4.51544e-13		C	T	0.5905	-0.0083	0.0237	0.72618
Body mass index(ukb-a-248)	Keratoconus(GWAS Catalog)	rs2962082	16	62816628	A	G	0.482549	-0.0135377	0.00240754	1.87785e-08		A	G	0.6208	0.0144	0.0239	0.546834
Body mass index(ukb-a-248)	Keratoconus(GWAS Catalog)	rs2975693	8	10114474	C	T	0.109281	0.0238256	0.0038753	7.85236e-10		C	T	0.4902	-0.0222	0.0377	0.555956
Body mass index(ukb-a-248)	Keratoconus(GWAS Catalog)	rs34045288	6	40369081	T	C	0.335903	0.0259978	0.00254511	1.71672e-24		T	C	0.5202	0.027	0.0255	0.28968
Body mass index(ukb-a-248)	Keratoconus(GWAS Catalog)	rs34095326	19	45395844	A	G	0.114134	-0.0244429	0.00379235	1.15515e-10		A	G	0.213	-0.0291	0.0441	0.509341
Body mass index(ukb-a-248)	Keratoconus(GWAS Catalog)	rs34236292	4	140786038	T	G	0.32772	-0.0140997	0.002567	3.96169e-08		T	G	0.5274	0.0119	0.0268	0.657021
Body mass index(ukb-a-248)	Keratoconus(GWAS Catalog)	rs34361149	1	72750470	A	G	0.19259	-0.0309935	0.00304511	2.5038e-24		A	G	0.3516	0.1047	0.0331	0.00156076
Body mass index(ukb-a-248)	Keratoconus(GWAS Catalog)	rs34373881	3	20432033	A	G	0.278276	-0.0168863	0.00268678	3.2836e-10		A	G	0.411	-0.0278	0.0292	0.341069
Body mass index(ukb-a-248)	Keratoconus(GWAS Catalog)	rs34774377	5	167001890	C	T	0.120337	-0.0208434	0.00369099	1.63313e-08		C	T	0.387	0.004	0.0435	0.926735
Body mass index(ukb-a-248)	Keratoconus(GWAS Catalog)	rs34811474	4	25408838	A	G	0.231875	-0.0305977	0.00284335	5.30396e-27		A	G	0.3516	0.0082	0.0345	0.812128
Body mass index(ukb-a-248)	Keratoconus(GWAS Catalog)	rs34966008	17	34919623	T	C	0.408148	-0.0199158	0.00244306	3.59253e-16		T	C	0.5566	-0.0005	0.0249	0.983979
Body mass index(ukb-a-248)	Keratoconus(GWAS Catalog)	rs35025195	11	134522597	A	G	0.166132	-0.0230476	0.00323009	9.67832e-13		A	G	0.2811	-0.0064	0.0366	0.861187
Body mass index(ukb-a-248)	Keratoconus(GWAS Catalog)	rs35193668	13	33092929	T	C	0.361915	-0.0166761	0.00249998	2.55329e-11		T	C	0.4796	0.0407	0.0265	0.124575
Body mass index(ukb-a-248)	Keratoconus(GWAS Catalog)	rs35483388	11	122545146	T	C	0.379617	0.0140802	0.00248601	1.48218e-08		T	C	0.5705	0.0418	0.0242	0.0841187
Body mass index(ukb-a-248)	Keratoconus(GWAS Catalog)	rs35626515	16	28649651	A	C	0.407965	0.0265699	0.00244547	1.71159e-27		A	C	0.4419	-0.0407	0.0248	0.100771
Body mass index(ukb-a-248)	Keratoconus(GWAS Catalog)	rs35722922	2	47002226	G	A	0.385007	-0.0164622	0.00247822	3.08319e-11		G	A	0.5356	-0.0589	0.0255	0.020899
Body mass index(ukb-a-248)	Keratoconus(GWAS Catalog)	rs357501	3	153953440	A	G	0.377514	0.0154044	0.00249087	6.24396e-10		A	G	0.5884	-0.0535	0.0256	0.0366318
Body mass index(ukb-a-248)	Keratoconus(GWAS Catalog)	rs35851183	4	80717182	G	A	0.357777	0.0167614	0.00250852	2.36429e-11		G	A	0.5348	0.0134	0.0251	0.593435
Body mass index(ukb-a-248)	Keratoconus(GWAS Catalog)	rs35882248	2	230627955	T	C	0.314642	0.0192316	0.00258946	1.11455e-13		T	C	0.5471	0.023	0.0263	0.381833
Body mass index(ukb-a-248)	Keratoconus(GWAS Catalog)	rs36007635	6	163009335	A	G	0.138403	-0.0200004	0.00348146	9.20831e-09		A	G	0.3748	0.0054	0.0372	0.884584
Body mass index(ukb-a-248)	Keratoconus(GWAS Catalog)	rs362307	4	3241845	T	C	0.0760278	0.0313537	0.00458157	7.74462e-12		T	C	0.2378	-0.0154	0.0558	0.782559
Body mass index(ukb-a-248)	Keratoconus(GWAS Catalog)	rs3759584	14	103990799	C	T	0.361958	-0.0165842	0.00251394	4.20436e-11		C	T	0.5331	-0.0799	0.0256	0.00180181
Body mass index(ukb-a-248)	Keratoconus(GWAS Catalog)	rs3802858	11	115078492	C	T	0.427488	-0.0164713	0.00243005	1.21899e-11		C	T	0.6106	-0.0229	0.0247	0.353861
Body mass index(ukb-a-248)	Keratoconus(GWAS Catalog)	rs3803286	14	103246470	G	A	0.666379	-0.0207912	0.00254468	3.08248e-16		G	A	0.5708	0.0415	0.0266	0.118724
Body mass index(ukb-a-248)	Keratoconus(GWAS Catalog)	rs3810291	19	47569003	A	G	0.677478	0.029685	0.00256755	6.53732e-31		A	G	0.768	0.0334	0.0255	0.190262
Body mass index(ukb-a-248)	Keratoconus(GWAS Catalog)	rs3843540	7	99126640	C	T	0.148581	-0.0241729	0.00338227	8.88996e-13		C	T	0.4011	-0.0196	0.0298	0.510719
Body mass index(ukb-a-248)	Keratoconus(GWAS Catalog)	rs3844598	5	140992235	G	A	0.528663	0.0136986	0.00241006	1.31735e-08		G	A	0.4648	0.0166	0.0237	0.483664
Body mass index(ukb-a-248)	Keratoconus(GWAS Catalog)	rs3861879	9	129464856	G	A	0.43683	0.0137348	0.00243136	1.61503e-08		G	A	0.4127	0.0105	0.024	0.661749
Body mass index(ukb-a-248)	Keratoconus(GWAS Catalog)	rs3897102	12	123492112	T	C	0.412248	0.0147261	0.00245956	2.13604e-09		T	C	0.3332	0.0252	0.0271	0.352428
Body mass index(ukb-a-248)	Keratoconus(GWAS Catalog)	rs390192	6	83359135	G	A	0.522445	-0.0154416	0.00242065	1.78341e-10		G	A	0.4395	0.0089	0.0243	0.714175
Body mass index(ukb-a-248)	Keratoconus(GWAS Catalog)	rs4246657	2	229006134	T	C	0.340914	0.0170056	0.00253421	1.94357e-11		T	C	0.5154	0.0213	0.0255	0.403552
Body mass index(ukb-a-248)	Keratoconus(GWAS Catalog)	rs4261944	4	31003636	G	T	0.362956	0.0154894	0.00250441	6.22315e-10		G	T	0.5151	0.0281	0.0259	0.277947
Body mass index(ukb-a-248)	Keratoconus(GWAS Catalog)	rs4402589	16	29954654	G	T	0.55278	0.0291524	0.00241668	1.68345e-33		G	T	0.4821	-0.044	0.0235	0.0611595
Body mass index(ukb-a-248)	Keratoconus(GWAS Catalog)	rs4467770	6	12086826	A	G	0.730668	0.0156691	0.00271693	8.0664e-09		A	G	0.5134	0.0365	0.0265	0.168401
Body mass index(ukb-a-248)	Keratoconus(GWAS Catalog)	rs4474229	1	195037001	A	G	0.372338	-0.0158775	0.00248334	1.62233e-10		A	G	0.5515	0.0108	0.0246	0.660644
Body mass index(ukb-a-248)	Keratoconus(GWAS Catalog)	rs4482463	2	205375909	A	C	0.924181	-0.0340855	0.00454517	6.4328e-14		A	C	0.5062	-0.0141	0.0396	0.721795
Body mass index(ukb-a-248)	Keratoconus(GWAS Catalog)	rs4502882	5	153093998	T	C	0.656893	-0.0147181	0.0025291	5.90786e-09		T	C	0.524	0.001	0.0278	0.971305
Body mass index(ukb-a-248)	Keratoconus(GWAS Catalog)	rs4595495	10	53673286	G	A	0.422607	0.0137384	0.0024356	1.69555e-08		G	A	0.5819	0.0099	0.0258	0.701185
Body mass index(ukb-a-248)	Keratoconus(GWAS Catalog)	rs4648450	1	2723214	A	C	0.466133	-0.0154374	0.00242211	1.84982e-10		A	C	0.6338	-0.0112	0.0249	0.652855
Body mass index(ukb-a-248)	Keratoconus(GWAS Catalog)	rs4671328	2	58935282	G	T	0.552555	-0.0217722	0.00243483	3.84238e-19		G	T	0.3864	-0.0618	0.0246	0.0119983
Body mass index(ukb-a-248)	Keratoconus(GWAS Catalog)	rs4687770	3	51755065	C	T	0.133375	-0.019339	0.00353549	4.50485e-08		C	T	0.4867	-0.006	0.0319	0.850808
Body mass index(ukb-a-248)	Keratoconus(GWAS Catalog)	rs4718964	7	70038969	T	G	0.412194	0.0145653	0.00244679	2.63858e-09		T	G	0.3875	0.012	0.0239	0.615603
Body mass index(ukb-a-248)	Keratoconus(GWAS Catalog)	rs4757144	11	13331226	A	G	0.593047	0.016524	0.00244585	1.42135e-11		A	G	0.6878	-0.04	0.0244	0.101142
Body mass index(ukb-a-248)	Keratoconus(GWAS Catalog)	rs4777541	15	73082240	T	C	0.765041	0.0196505	0.00284642	5.07925e-12		T	C	0.6781	-0.0139	0.0278	0.617075
Body mass index(ukb-a-248)	Keratoconus(GWAS Catalog)	rs4778918	15	79434040	C	T	0.422703	-0.0151991	0.0024318	4.10639e-10		C	T	0.4804	0.0024	0.0241	0.920674
Body mass index(ukb-a-248)	Keratoconus(GWAS Catalog)	rs4790841	17	1835482	T	C	0.154867	-0.0295249	0.00332942	7.49204e-19		T	C	0.3203	0.0453	0.0376	0.228285
Body mass index(ukb-a-248)	Keratoconus(GWAS Catalog)	rs487662	11	64481880	A	G	0.753235	0.0154374	0.00278969	3.13711e-08		A	G	0.6251	0.0134	0.0266	0.61443
Body mass index(ukb-a-248)	Keratoconus(GWAS Catalog)	rs4911382	20	32553095	T	C	0.584238	0.015559	0.00244287	1.90349e-10		T	C	0.5263	0.0081	0.0246	0.741953
Body mass index(ukb-a-248)	Keratoconus(GWAS Catalog)	rs491711	11	28742220	C	A	0.310988	-0.0158403	0.00260937	1.27623e-09		C	A	0.524	0.0072	0.0253	0.775962
Body mass index(ukb-a-248)	Keratoconus(GWAS Catalog)	rs4921301	5	159984492	T	C	0.209817	-0.0182238	0.0029841	1.01653e-09		T	C	0.4926	0.0009	0.0293	0.975495
Body mass index(ukb-a-248)	Keratoconus(GWAS Catalog)	rs4929923	11	8639200	C	T	0.647328	0.0173844	0.00251068	4.39339e-12		C	T	0.4381	-0.0006	0.024	0.980055
Body mass index(ukb-a-248)	Keratoconus(GWAS Catalog)	rs525101	13	111969728	C	T	0.371963	0.0164956	0.00249029	3.50106e-11		C	T	0.259	0.0039	0.0241	0.871443
Body mass index(ukb-a-248)	Keratoconus(GWAS Catalog)	rs539515	1	177889025	C	A	0.207529	0.0474871	0.00295985	6.64049e-58		C	A	0.4546	-0.0099	0.0302	0.743052
Body mass index(ukb-a-248)	Keratoconus(GWAS Catalog)	rs55689274	15	47758909	A	G	0.285711	-0.0148341	0.00266266	2.53244e-08		A	G	0.5239	0.0031	0.0255	0.903241
Body mass index(ukb-a-248)	Keratoconus(GWAS Catalog)	rs55726687	12	991306	A	G	0.211138	0.0238631	0.00294249	5.08628e-16		A	G	0.4371	0.015	0.0316	0.635013
Body mass index(ukb-a-248)	Keratoconus(GWAS Catalog)	rs55886426	20	62567684	G	C	0.0554317	-0.031643	0.00551914	9.85712e-09		G	C	0.0778	-0.1107	0.0819	0.176488
Body mass index(ukb-a-248)	Keratoconus(GWAS Catalog)	rs55938344	12	108310327	C	A	0.242702	-0.0168213	0.00281823	2.39354e-09		C	A	0.3557	-0.0206	0.0313	0.510444
Body mass index(ukb-a-248)	Keratoconus(GWAS Catalog)	rs56161855	17	46288649	T	A	0.132008	0.0229722	0.00354917	9.64717e-11		T	A	0.3888	-0.0019	0.0345	0.956081
Body mass index(ukb-a-248)	Keratoconus(GWAS Catalog)	rs56212061	19	19394640	T	C	0.149969	-0.0211123	0.00337336	3.89054e-10		T	C	0.4312	0.0365	0.0318	0.251052
Body mass index(ukb-a-248)	Keratoconus(GWAS Catalog)	rs56773984	2	220177285	T	A	0.16742	-0.0179174	0.00323177	2.95638e-08		T	A	0.3765	0.018	0.0297	0.544475
Body mass index(ukb-a-248)	Keratoconus(GWAS Catalog)	rs56803094	15	99222509	G	A	0.227111	-0.0188821	0.00287406	5.04429e-11		G	A	0.4542	-0.0343	0.0312	0.271612
Body mass index(ukb-a-248)	Keratoconus(GWAS Catalog)	rs57636386	18	58048295	C	T	0.0834151	-0.0427651	0.00435306	8.92483e-23		C	T	0.284	0.0264	0.0373	0.479085
Body mass index(ukb-a-248)	Keratoconus(GWAS Catalog)	rs58862095	7	75081418	T	C	0.419757	-0.0243799	0.00243968	1.64702e-23		T	C	0.5642	-0.012	0.0263	0.648193
Body mass index(ukb-a-248)	Keratoconus(GWAS Catalog)	rs588660	1	96886604	A	G	0.585856	0.0183012	0.00244095	6.51778e-14		A	G	0.7018	0.0242	0.0237	0.307208
Body mass index(ukb-a-248)	Keratoconus(GWAS Catalog)	rs59104534	8	25666169	T	C	0.301112	0.0149782	0.00262903	1.21862e-08		T	C	0.5044	-0.0292	0.0262	0.265063
Body mass index(ukb-a-248)	Keratoconus(GWAS Catalog)	rs5995843	22	40697377	G	A	0.348993	-0.0174411	0.00251927	4.42792e-12		G	A	0.534	-0.0335	0.0252	0.183728
Body mass index(ukb-a-248)	Keratoconus(GWAS Catalog)	rs6050446	20	25195509	G	A	0.966803	0.0420771	0.0067598	4.83315e-10		G	A	0.9729	-0.0057	0.099	0.954087
Body mass index(ukb-a-248)	Keratoconus(GWAS Catalog)	rs60654199	3	141267295	A	C	0.0666476	0.0312664	0.00481001	8.02786e-11		A	C	0.4895	-0.0015	0.042	0.97151
Body mass index(ukb-a-248)	Keratoconus(GWAS Catalog)	rs60764613	18	1839911	T	G	0.144857	0.023587	0.00342645	5.83714e-12		T	G	0.4524	0.0213	0.0326	0.513515
Body mass index(ukb-a-248)	Keratoconus(GWAS Catalog)	rs61813324	1	156049877	T	C	0.134883	0.0279187	0.00356314	4.68598e-15		T	C	0.3145	0.024	0.0421	0.568629
Body mass index(ukb-a-248)	Keratoconus(GWAS Catalog)	rs61826867	1	174377435	G	A	0.109772	0.0251347	0.00384169	6.05341e-11		G	A	0.1682	-0.0464	0.0467	0.320429
Body mass index(ukb-a-248)	Keratoconus(GWAS Catalog)	rs61871615	10	102487140	T	C	0.0905228	-0.0280254	0.0043732	1.47221e-10		T	C	0.2202	-0.0315	0.0582	0.588344
Body mass index(ukb-a-248)	Keratoconus(GWAS Catalog)	rs61903695	11	89922417	G	A	0.255999	0.0163585	0.00275201	2.78061e-09		G	A	0.4334	-0.0381	0.029	0.188916
Body mass index(ukb-a-248)	Keratoconus(GWAS Catalog)	rs61969510	13	86484025	C	T	0.284412	0.0155328	0.00269504	8.24689e-09		C	T	0.4662	-0.0366	0.0295	0.214725
Body mass index(ukb-a-248)	Keratoconus(GWAS Catalog)	rs62106258	2	417167	C	T	0.0484669	-0.0906926	0.0055919	3.92555e-59		C	T	0.212	0.0207	0.0695	0.765824
Body mass index(ukb-a-248)	Keratoconus(GWAS Catalog)	rs62147189	2	86807853	G	T	0.622	-0.0170068	0.00251319	1.31704e-11		G	T	0.429	0.0194	0.0241	0.420832
Body mass index(ukb-a-248)	Keratoconus(GWAS Catalog)	rs62246314	3	9504099	A	G	0.101276	0.0228001	0.00398064	1.01852e-08		A	G	0.2748	0.0525	0.0409	0.199275
Body mass index(ukb-a-248)	Keratoconus(GWAS Catalog)	rs62407562	6	33530346	A	T	0.268967	0.0170851	0.00270947	2.87276e-10		A	T	0.3995	-0.0086	0.0297	0.772151
Body mass index(ukb-a-248)	Keratoconus(GWAS Catalog)	rs6265	11	27679916	T	C	0.189726	-0.0402275	0.00306191	2.03798e-39		T	C	0.3998	0.0088	0.0314	0.779282
Body mass index(ukb-a-248)	Keratoconus(GWAS Catalog)	rs6536575	4	162091639	C	T	0.518496	0.0140621	0.00240451	4.97279e-09		C	T	0.5641	-0.0171	0.0238	0.472457
Body mass index(ukb-a-248)	Keratoconus(GWAS Catalog)	rs6575340	14	94023972	A	G	0.637416	0.0228776	0.00250397	6.48336e-20		A	G	0.6352	-0.0587	0.0249	0.0184019
Body mass index(ukb-a-248)	Keratoconus(GWAS Catalog)	rs6601527	8	10665444	A	C	0.587819	-0.0217383	0.00244545	6.17874e-19		A	C	0.3479	-0.0094	0.0299	0.753231
Body mass index(ukb-a-248)	Keratoconus(GWAS Catalog)	rs66679256	4	18351898	T	C	0.446142	0.0162973	0.00242165	1.70098e-11		T	C	0.4125	-0.0131	0.0238	0.582031
Body mass index(ukb-a-248)	Keratoconus(GWAS Catalog)	rs6687953	1	112293512	G	A	0.391351	0.0158953	0.00246141	1.06358e-10		G	A	0.4777	-0.0108	0.0243	0.656721
Body mass index(ukb-a-248)	Keratoconus(GWAS Catalog)	rs66922415	18	57848651	G	A	0.234362	0.0520958	0.00283196	1.54953e-75		G	A	0.5061	-0.0217	0.0267	0.416371
Body mass index(ukb-a-248)	Keratoconus(GWAS Catalog)	rs6705567	2	55320173	C	T	0.3788	-0.0136224	0.00249537	4.7895e-08		C	T	0.5681	-0.0123	0.0259	0.634856
Body mass index(ukb-a-248)	Keratoconus(GWAS Catalog)	rs6722241	2	100803778	C	T	0.270908	-0.0201712	0.00271361	1.06145e-13		C	T	0.5113	-0.0335	0.0264	0.204463
Body mass index(ukb-a-248)	Keratoconus(GWAS Catalog)	rs6739755	2	59330227	G	A	0.602976	-0.0209594	0.00246047	1.62368e-17		G	A	0.456	0.0102	0.0263	0.69814
Body mass index(ukb-a-248)	Keratoconus(GWAS Catalog)	rs67609008	10	126640936	C	T	0.283597	0.0146011	0.00267444	4.77859e-08		C	T	0.4866	0.0213	0.0282	0.450058
Body mass index(ukb-a-248)	Keratoconus(GWAS Catalog)	rs6780459	3	104624105	T	A	0.746681	0.0163597	0.00276233	3.17512e-09		T	A	0.6324	-0.0318	0.0274	0.245811
Body mass index(ukb-a-248)	Keratoconus(GWAS Catalog)	rs67844506	20	51103807	G	A	0.183242	-0.0259162	0.0031086	7.65068e-17		G	A	0.4624	0.0034	0.0323	0.916167
Body mass index(ukb-a-248)	Keratoconus(GWAS Catalog)	rs6789488	3	136146030	C	T	0.750784	0.0200094	0.00277743	5.8479e-13		C	T	0.5401	0.0401	0.0275	0.14479
Body mass index(ukb-a-248)	Keratoconus(GWAS Catalog)	rs6809307	3	156862041	T	C	0.25622	0.0157072	0.00276033	1.26885e-08		T	C	0.478	0.0367	0.0271	0.175659
Body mass index(ukb-a-248)	Keratoconus(GWAS Catalog)	rs6831020	4	55500226	A	C	0.295229	-0.0159366	0.00263095	1.38538e-09		A	C	0.4605	0.0005	0.0308	0.987048
Body mass index(ukb-a-248)	Keratoconus(GWAS Catalog)	rs6861649	5	50864788	C	T	0.607485	0.0143476	0.00246927	6.23491e-09		C	T	0.4428	-0.0327	0.0243	0.178406
Body mass index(ukb-a-248)	Keratoconus(GWAS Catalog)	rs6950388	7	1270699	A	G	0.795004	0.0172281	0.00297615	7.09888e-09		A	G	0.5989	0.0304	0.0296	0.304408
Body mass index(ukb-a-248)	Keratoconus(GWAS Catalog)	rs7006178	8	14252384	C	G	0.287875	0.0155041	0.00265871	5.50073e-09		C	G	0.4018	0.0334	0.0286	0.242874
Body mass index(ukb-a-248)	Keratoconus(GWAS Catalog)	rs7030732	9	124630006	A	C	0.607889	-0.0151605	0.00245902	7.0445e-10		A	C	0.4464	-0.013	0.0244	0.594181
Body mass index(ukb-a-248)	Keratoconus(GWAS Catalog)	rs704061	12	89771903	C	T	0.452703	0.0158698	0.0024138	4.88427e-11		C	T	0.3254	-0.0336	0.0234	0.151032
Body mass index(ukb-a-248)	Keratoconus(GWAS Catalog)	rs7094644	10	16773864	A	G	0.674176	0.0152821	0.0026106	4.80751e-09		A	G	0.5208	-0.0072	0.0279	0.796357
Body mass index(ukb-a-248)	Keratoconus(GWAS Catalog)	rs7116641	11	43696917	G	T	0.316797	0.0244218	0.00258645	3.67282e-21		G	T	0.5246	0.0179	0.0254	0.480982
Body mass index(ukb-a-248)	Keratoconus(GWAS Catalog)	rs7124681	11	47529947	A	C	0.408057	0.0267462	0.00243997	5.90201e-28		A	C	0.5734	-0.0173	0.0243	0.476506
Body mass index(ukb-a-248)	Keratoconus(GWAS Catalog)	rs7132908	12	50263148	A	G	0.38392	0.0285337	0.0024723	8.2699e-31		A	G	0.567	0.021	0.0259	0.417474
Body mass index(ukb-a-248)	Keratoconus(GWAS Catalog)	rs7138383	12	103724090	A	G	0.253485	-0.0213808	0.0027649	1.05366e-14		A	G	0.4147	0.0216	0.0256	0.398809
Body mass index(ukb-a-248)	Keratoconus(GWAS Catalog)	rs7141420	14	79899454	T	C	0.514078	0.0208148	0.00241922	7.73749e-18		T	C	0.3674	-0.0207	0.0236	0.380422
Body mass index(ukb-a-248)	Keratoconus(GWAS Catalog)	rs71495049	10	34014435	A	G	0.0840305	0.0265499	0.00432971	8.6862e-10		A	G	0.3471	0.0657	0.0423	0.120377
Body mass index(ukb-a-248)	Keratoconus(GWAS Catalog)	rs7183417	15	46586088	T	C	0.432569	0.0149003	0.0024276	8.37356e-10		T	C	0.5105	0.0259	0.0249	0.298265
Body mass index(ukb-a-248)	Keratoconus(GWAS Catalog)	rs7195386	16	24578458	C	T	0.506441	-0.0158814	0.00240747	4.2092e-11		C	T	0.4038	-0.0047	0.0245	0.84787
Body mass index(ukb-a-248)	Keratoconus(GWAS Catalog)	rs7201895	16	407723	A	G	0.355984	-0.017337	0.00252451	6.54485e-12		A	G	0.452	-0.0319	0.0267	0.232182
Body mass index(ukb-a-248)	Keratoconus(GWAS Catalog)	rs7218014	17	65832016	C	T	0.196595	0.0206989	0.00302709	8.05193e-12		C	T	0.3884	0.0311	0.0303	0.304702
Body mass index(ukb-a-248)	Keratoconus(GWAS Catalog)	rs72697614	1	107514107	A	C	0.320396	0.014951	0.00260626	9.67008e-09		A	C	0.5006	0.0314	0.0278	0.258688
Body mass index(ukb-a-248)	Keratoconus(GWAS Catalog)	rs72820274	2	104412924	A	G	0.41876	0.0160021	0.00243934	5.3889e-11		A	G	0.5299	0.0088	0.0255	0.730021
Body mass index(ukb-a-248)	Keratoconus(GWAS Catalog)	rs72892910	6	50816887	T	G	0.170442	0.0401658	0.00320426	4.88765e-36		T	G	0.4418	0.1758	0.0295	2.53287e-09
Body mass index(ukb-a-248)	Keratoconus(GWAS Catalog)	rs72976986	19	4050424	A	G	0.191187	-0.0240493	0.00308786	6.80769e-15		A	G	0.4557	-0.0214	0.0301	0.477107
Body mass index(ukb-a-248)	Keratoconus(GWAS Catalog)	rs73050254	7	3129614	A	G	0.136682	0.0193216	0.00350204	3.44628e-08		A	G	0.4432	0.0246	0.0355	0.488336
Body mass index(ukb-a-248)	Keratoconus(GWAS Catalog)	rs73144053	3	88085826	A	C	0.329919	-0.0153557	0.00256046	2.00914e-09		A	C	0.4973	0.0133	0.0276	0.629888
Body mass index(ukb-a-248)	Keratoconus(GWAS Catalog)	rs73169730	3	170734438	G	A	0.276291	0.0194632	0.00268664	4.35211e-13		G	A	0.4132	0.042	0.0267	0.115711
Body mass index(ukb-a-248)	Keratoconus(GWAS Catalog)	rs7321331	13	31015138	A	G	0.741132	0.0175546	0.00275513	1.8731e-10		A	G	0.5278	-0.05	0.0286	0.0804204
Body mass index(ukb-a-248)	Keratoconus(GWAS Catalog)	rs7331420	13	99236471	A	G	0.284027	-0.0147324	0.00267011	3.44017e-08		A	G	0.5149	-0.0006	0.0261	0.981659
Body mass index(ukb-a-248)	Keratoconus(GWAS Catalog)	rs7498044	15	92573639	A	G	0.218661	-0.0176487	0.00293198	1.75263e-09		A	G	0.4188	0.028	0.0302	0.353847
Body mass index(ukb-a-248)	Keratoconus(GWAS Catalog)	rs750090	4	152931436	C	T	0.356153	-0.0156336	0.00253473	6.93426e-10		C	T	0.4572	0.0495	0.0242	0.0408101
Body mass index(ukb-a-248)	Keratoconus(GWAS Catalog)	rs75499503	6	26145217	T	C	0.219955	-0.0197843	0.00294617	1.88062e-11		T	C	0.4134	0.0368	0.0322	0.253098
Body mass index(ukb-a-248)	Keratoconus(GWAS Catalog)	rs7553158	1	75005238	A	G	0.562389	-0.0174152	0.0024236	6.70193e-13		A	G	0.6714	-0.0635	0.0243	0.0089707
Body mass index(ukb-a-248)	Keratoconus(GWAS Catalog)	rs75557510	3	84321469	G	A	0.0614963	-0.0377881	0.00510406	1.32923e-13		G	A	0.206	0.0296	0.0545	0.587048
Body mass index(ukb-a-248)	Keratoconus(GWAS Catalog)	rs756717	16	72996162	A	G	0.398859	-0.0146721	0.00248166	3.37894e-09		A	G	0.5621	0.0396	0.0259	0.126275
Body mass index(ukb-a-248)	Keratoconus(GWAS Catalog)	rs76040172	21	46488959	A	G	0.0544397	-0.0407564	0.00530826	1.62144e-14		A	G	0.3853	0.0366	0.0549	0.504985
Body mass index(ukb-a-248)	Keratoconus(GWAS Catalog)	rs7701777	5	27178172	G	T	0.282759	-0.0170279	0.00266777	1.74092e-10		G	T	0.4064	-0.0116	0.0269	0.666303
Body mass index(ukb-a-248)	Keratoconus(GWAS Catalog)	rs7719067	5	153538241	G	A	0.573835	-0.0162027	0.00242599	2.41268e-11		G	A	0.4001	0.0189	0.0236	0.42322
Body mass index(ukb-a-248)	Keratoconus(GWAS Catalog)	rs7723426	5	43186097	C	T	0.675017	0.0146685	0.00256587	1.08653e-08		C	T	0.5962	-0.0066	0.0263	0.801852
Body mass index(ukb-a-248)	Keratoconus(GWAS Catalog)	rs7755574	6	153364643	T	G	0.281153	0.0154959	0.00267437	6.87068e-09		T	G	0.4305	0.0144	0.0248	0.56148
Body mass index(ukb-a-248)	Keratoconus(GWAS Catalog)	rs7774	17	4801163	A	C	0.309138	0.0166342	0.00261526	2.01442e-10		A	C	0.3384	-0.0814	0.0258	0.00160477
Body mass index(ukb-a-248)	Keratoconus(GWAS Catalog)	rs778094	2	147903802	A	G	0.577568	-0.0148535	0.00243672	1.09089e-09		A	G	0.695	0.0171	0.0253	0.499111
Body mass index(ukb-a-248)	Keratoconus(GWAS Catalog)	rs7852189	9	103121547	G	A	0.311364	0.0165539	0.00258881	1.61369e-10		G	A	0.2491	0.0952	0.0247	0.000116084
Body mass index(ukb-a-248)	Keratoconus(GWAS Catalog)	rs78565420	8	85703065	T	C	0.0541861	0.0337314	0.00545431	6.24281e-10		T	C	0.0917	0.0197	0.0766	0.79704
Body mass index(ukb-a-248)	Keratoconus(GWAS Catalog)	rs79113395	1	1590521	A	G	0.265449	-0.0209147	0.00273235	1.94626e-14		A	G	0.5293	-0.0795	0.0304	0.00891931
Body mass index(ukb-a-248)	Keratoconus(GWAS Catalog)	rs7933085	11	130796248	G	A	0.509195	0.0157387	0.00241521	7.2061e-11		G	A	0.3569	-0.0398	0.0235	0.0903381
Body mass index(ukb-a-248)	Keratoconus(GWAS Catalog)	rs7941828	11	30430331	T	C	0.360093	-0.0156019	0.00249966	4.33691e-10		T	C	0.5483	-0.0348	0.0266	0.190782
Body mass index(ukb-a-248)	Keratoconus(GWAS Catalog)	rs7952102	11	892089	C	T	0.387339	-0.0152263	0.00246547	6.58901e-10		C	T	0.2842	-0.0765	0.0245	0.00179353
Body mass index(ukb-a-248)	Keratoconus(GWAS Catalog)	rs7992832	13	28013501	T	C	0.276544	-0.0175556	0.00269236	7.01778e-11		T	C	0.4635	0.056	0.0292	0.0551353
Body mass index(ukb-a-248)	Keratoconus(GWAS Catalog)	rs799449	7	44784697	T	C	0.558481	0.019902	0.00242699	2.40713e-16		T	C	0.4151	-0.0077	0.0244	0.752326
Body mass index(ukb-a-248)	Keratoconus(GWAS Catalog)	rs8015400	14	25930988	A	C	0.678151	0.0210882	0.0025723	2.4485e-16		A	C	0.556	-0.0225	0.026	0.386828
Body mass index(ukb-a-248)	Keratoconus(GWAS Catalog)	rs80330591	2	159368720	A	G	0.146844	-0.0213608	0.00339342	3.08227e-10		A	G	0.3141	0.0066	0.0387	0.864583
Body mass index(ukb-a-248)	Keratoconus(GWAS Catalog)	rs8078135	17	21268583	T	C	0.488467	-0.0194999	0.00241182	6.23017e-16		T	C	0.3752	-0.0642	0.0258	0.0128329
Body mass index(ukb-a-248)	Keratoconus(GWAS Catalog)	rs8087074	18	45923482	T	G	0.261119	0.0170074	0.00274757	6.02449e-10		T	G	0.5471	-0.0022	0.029	0.939529
Body mass index(ukb-a-248)	Keratoconus(GWAS Catalog)	rs8134638	21	40644170	C	T	0.375763	0.0151694	0.00248078	9.68077e-10		C	T	0.5782	-0.0131	0.0253	0.604607
Body mass index(ukb-a-248)	Keratoconus(GWAS Catalog)	rs815163	1	190294726	C	T	0.561603	-0.0182459	0.00241971	4.69245e-14		C	T	0.5178	0.0009	0.0239	0.969961
Body mass index(ukb-a-248)	Keratoconus(GWAS Catalog)	rs845084	10	125220036	A	G	0.257551	0.02034	0.0027569	1.6125e-13		A	G	0.5115	-0.0022	0.0262	0.933081
Body mass index(ukb-a-248)	Keratoconus(GWAS Catalog)	rs862320	16	69651866	T	C	0.410152	-0.0228157	0.0024463	1.09926e-20		T	C	0.5737	0.0802	0.0241	0.000875344
Body mass index(ukb-a-248)	Keratoconus(GWAS Catalog)	rs869400	3	185826740	G	T	0.815827	0.0307255	0.00310717	4.70111e-23		G	T	0.5476	0.0194	0.0317	0.540546
Body mass index(ukb-a-248)	Keratoconus(GWAS Catalog)	rs879620	16	4015729	T	C	0.615276	0.0256124	0.00247819	4.9306e-25		T	C	0.7228	-0.0266	0.0261	0.308128
Body mass index(ukb-a-248)	Keratoconus(GWAS Catalog)	rs9267671	6	31880480	A	G	0.060402	0.0323708	0.00504153	1.35722e-10		A	G	0.6055	-0.0518	0.0446	0.245465
Body mass index(ukb-a-248)	Keratoconus(GWAS Catalog)	rs9291822	5	64076515	T	C	0.515455	-0.0136148	0.00242583	1.99669e-08		T	C	0.3549	-0.0217	0.0261	0.405738
Body mass index(ukb-a-248)	Keratoconus(GWAS Catalog)	rs9320823	6	98429337	C	T	0.601901	0.0189398	0.00245759	1.29509e-14		C	T	0.4516	-0.0456	0.026	0.0794569
Body mass index(ukb-a-248)	Keratoconus(GWAS Catalog)	rs9342196	6	90124635	T	C	0.189501	0.0167326	0.00306601	4.83359e-08		T	C	0.4772	0.0195	0.0303	0.519858
Body mass index(ukb-a-248)	Keratoconus(GWAS Catalog)	rs935166	2	26949366	A	G	0.506935	-0.0154943	0.00240282	1.13209e-10		A	G	0.6215	-0.0112	0.0243	0.644867
Body mass index(ukb-a-248)	Keratoconus(GWAS Catalog)	rs9402104	6	129410736	A	G	0.584134	0.0139016	0.00245189	1.43126e-08		A	G	0.4794	-0.0096	0.0245	0.695179
Body mass index(ukb-a-248)	Keratoconus(GWAS Catalog)	rs946185	10	76423739	G	A	0.593276	-0.0146913	0.00246179	2.40813e-09		G	A	0.4354	-0.0774	0.024	0.00125973
Body mass index(ukb-a-248)	Keratoconus(GWAS Catalog)	rs9515455	13	112239671	A	G	0.416606	0.0179637	0.00244962	2.25113e-13		A	G	0.5547	0.0086	0.025	0.730846
Body mass index(ukb-a-248)	Keratoconus(GWAS Catalog)	rs9527906	13	59403551	A	G	0.762395	-0.0161813	0.0028336	1.12728e-08		A	G	0.5428	0.0055	0.0273	0.840335
Body mass index(ukb-a-248)	Keratoconus(GWAS Catalog)	rs9641499	7	112984493	A	C	0.434095	-0.017102	0.00242262	1.67649e-12		A	C	0.592	0.0136	0.024	0.570941
Body mass index(ukb-a-248)	Keratoconus(GWAS Catalog)	rs9688977	6	154336892	C	T	0.146486	0.0239775	0.00340602	1.9293e-12		C	T	0.3198	0.0934	0.037	0.0115921
Body mass index(ukb-a-248)	Keratoconus(GWAS Catalog)	rs9843653	3	49920571	C	T	0.514555	0.0317261	0.00240405	9.3519e-40		C	T	0.5297	-0.0095	0.0252	0.706185
Body mass index(ukb-a-248)	Keratoconus(GWAS Catalog)	rs9847186	3	25081857	A	G	0.427737	-0.0142849	0.0024335	4.35973e-09		A	G	0.4109	-0.0331	0.0236	0.160753
Body mass index(ukb-b-2303)	Keratoconus(GWAS Catalog)	rs10063055	5	140990108	T	C	0.253395	0.0129735	0.00228686	1.40001e-08		T	C	0.4777	-0.0374	0.0281	0.183202
Body mass index(ukb-b-2303)	Keratoconus(GWAS Catalog)	rs10099330	8	143383694	G	A	0.452928	0.0118123	0.00200377	3.69999e-09		G	A	0.3293	0.0194	0.0238	0.415
Body mass index(ukb-b-2303)	Keratoconus(GWAS Catalog)	rs10160769	11	76474827	C	G	0.217493	-0.015259	0.00244027	4e-10		C	G	0.3695	-0.0284	0.0277	0.305235
Body mass index(ukb-b-2303)	Keratoconus(GWAS Catalog)	rs10169594	2	41637688	C	T	0.363143	0.011649	0.00207042	1.79999e-08		C	T	0.5255	-0.013	0.0253	0.607368
Body mass index(ukb-b-2303)	Keratoconus(GWAS Catalog)	rs10172070	2	208307761	T	C	0.14648	0.0160901	0.0028039	9.59997e-09		T	C	0.4271	0.0121	0.0334	0.717146
[truncated: 3,012 more rows]
