# Supplementary material for: Exploring the causal relationship between body mass index and keratoconus: a Mendelian randomization study
Source: Front Med (Lausanne). 2024 Jul 10;11:1402108. doi: 10.3389/fmed.2024.1402108 (PMC11266172; doi:10.3389/fmed.2024.1402108)
Supplement: Supplementary file 2 [file Table_2.XLSX]

## Sheet: 1
Horizontal pleiotropy results from Egger intercept analysis
Exposure	Outcome	Egger_intercept	SE	pval
Body mass index（ebi-a-GCST006368）	Keratoconus（GWAS Catalog）	-0.018385	0.00970783	0.0603865
Body mass index（ebi-a-GCST90018947）	Keratoconus（GWAS Catalog）	-0.00218134	0.00543629	0.688496
Body mass index（ebi-a-GCST90025994）	Keratoconus（GWAS Catalog）	0.00364648	0.00530536	0.492354
Body mass index（ebi-a-GCST90029007）	Keratoconus（GWAS Catalog）	0.00539136	0.00484047	0.265976
Body mass index（ieu-a-85）	Keratoconus（GWAS Catalog）	-0.132616	0.0515663	0.0499281
Body mass index（ieu-a-835）	Keratoconus（GWAS Catalog）	-0.0108303	0.0155444	0.488494
Body mass index（ieu-a-1089）	Keratoconus（GWAS Catalog）	0.0265328	0.0200826	0.227987
Body mass index（ieu-b-40）	Keratoconus（GWAS Catalog）	-0.000561773	0.00425425	0.895004
Body mass index（ukb-a-248）	Keratoconus（GWAS Catalog）	0.00166568	0.00616381	0.787178
Body mass index（ukb-b-2303）	Keratoconus（GWAS Catalog）	-0.00066428	0.00525598	0.899492
Body mass index（ebi-a-GCST006368）	Keratoconus（Finngen R9）	0.0104032	0.0160845	0.518814
Body mass index（ebi-a-GCST90018947）	Keratoconus（Finngen R9）	-0.000369645	0.00951648	0.969037
Body mass index（ebi-a-GCST90025994）	Keratoconus（Finngen R9）	-0.00384646	0.00931259	0.67983
Body mass index（ebi-a-GCST90029007）	Keratoconus（Finngen R9）	-0.00398019	0.00826065	0.630168
Body mass index（ieu-a-85）	Keratoconus（Finngen R9）	0.0176212	0.123095	0.891761
Body mass index（ieu-a-835）	Keratoconus（Finngen R9）	0.0129031	0.0258191	0.618965
Body mass index（ieu-a-1089）	Keratoconus（Finngen R9）	-0.0644245	0.0412795	0.153029
Body mass index（ieu-b-40）	Keratoconus（Finngen R9）	0.00123167	0.00780237	0.874636
Body mass index（ukb-a-248）	Keratoconus（Finngen R9）	-0.00343106	0.0114534	0.764729
Body mass index（ukb-b-2303）	Keratoconus（Finngen R9）	-0.0023877	0.00861719	0.781855

## Sheet: 2
The heterogeneity results from the Cochran's Q test
Exposure	Outcome	Method	Q	Q_df	Q_pval
Body mass index（ebi-a-GCST006368）	Keratoconus（GWAS Catalog）	MR Egger	257.261	135	1.17174e-09
Body mass index（ebi-a-GCST006368）	Keratoconus（GWAS Catalog）	Inverse variance weighted	264.096	136	3.02317e-10
Body mass index（ebi-a-GCST90018947）	Keratoconus（GWAS Catalog）	MR Egger	597.266	325	2.45361e-18
Body mass index（ebi-a-GCST90018947）	Keratoconus（GWAS Catalog）	Inverse variance weighted	597.562	326	3.12017e-18
Body mass index（ebi-a-GCST90025994）	Keratoconus（GWAS Catalog）	MR Egger	636.921	337	9.72283e-21
Body mass index（ebi-a-GCST90025994）	Keratoconus（GWAS Catalog）	Inverse variance weighted	637.814	338	1.08498e-20
Body mass index（ebi-a-GCST90029007）	Keratoconus（GWAS Catalog）	MR Egger	787.248	435	1.15188e-22
Body mass index（ebi-a-GCST90029007）	Keratoconus（GWAS Catalog）	Inverse variance weighted	789.494	436	9.35521e-23
Body mass index（ieu-a-85）	Keratoconus（GWAS Catalog）	MR Egger	5.33595	5	0.376269
Body mass index（ieu-a-85）	Keratoconus（GWAS Catalog）	Inverse variance weighted	12.3943	6	0.0537279
Body mass index（ieu-a-835）	Keratoconus（GWAS Catalog）	MR Egger	159.043	64	4.71464e-10
Body mass index（ieu-a-835）	Keratoconus（GWAS Catalog）	Inverse variance weighted	160.249	65	5.20632e-10
Body mass index（ieu-a-1089）	Keratoconus（GWAS Catalog）	MR Egger	2.09456	7	0.954422
Body mass index（ieu-a-1089）	Keratoconus（GWAS Catalog）	Inverse variance weighted	3.84009	8	0.871255
Body mass index（ieu-b-40）	Keratoconus（GWAS Catalog）	MR Egger	747.474	452	6.47439e-17
Body mass index（ieu-b-40）	Keratoconus（GWAS Catalog）	Inverse variance weighted	747.503	453	8.30969e-17
Body mass index（ukb-a-248）	Keratoconus（GWAS Catalog）	MR Egger	469.673	280	8.87662e-12
Body mass index（ukb-a-248）	Keratoconus（GWAS Catalog）	Inverse variance weighted	469.796	281	1.12767e-11
Body mass index（ukb-b-2303）	Keratoconus（GWAS Catalog）	MR Egger	733.903	388	1.23063e-23
Body mass index（ukb-b-2303）	Keratoconus（GWAS Catalog）	Inverse variance weighted	733.934	389	1.68624e-23
Body mass index（ebi-a-GCST006368）	Keratoconus（Finngen R9）	MR Egger	150.245	142	0.301724
Body mass index（ebi-a-GCST006368）	Keratoconus（Finngen R9）	Inverse variance weighted	150.687	143	0.313514
Body mass index（ebi-a-GCST90018947）	Keratoconus（Finngen R9）	MR Egger	408.812	368	0.0699115
Body mass index（ebi-a-GCST90018947）	Keratoconus（Finngen R9）	Inverse variance weighted	408.814	369	0.0748938
Body mass index（ebi-a-GCST90025994）	Keratoconus（Finngen R9）	MR Egger	371.272	351	0.218899
Body mass index（ebi-a-GCST90025994）	Keratoconus（Finngen R9）	Inverse variance weighted	371.453	352	0.228112
Body mass index（ebi-a-GCST90029007）	Keratoconus（Finngen R9）	MR Egger	444.573	442	0.456681
Body mass index（ebi-a-GCST90029007）	Keratoconus（Finngen R9）	Inverse variance weighted	444.807	443	0.466921
Body mass index（ieu-a-85）	Keratoconus（Finngen R9）	MR Egger	3.74582	5	0.586561
Body mass index（ieu-a-85）	Keratoconus（Finngen R9）	Inverse variance weighted	3.76631	6	0.708266
Body mass index（ieu-a-835）	Keratoconus（Finngen R9）	MR Egger	74.8057	64	0.167456
Body mass index（ieu-a-835）	Keratoconus（Finngen R9）	Inverse variance weighted	75.0976	65	0.183713
Body mass index（ieu-a-1089）	Keratoconus（Finngen R9）	MR Egger	12.2382	9	0.200209
Body mass index（ieu-a-1089）	Keratoconus（Finngen R9）	Inverse variance weighted	15.5504	10	0.113247
Body mass index（ieu-b-40）	Keratoconus（Finngen R9）	MR Egger	463.722	473	0.611
Body mass index（ieu-b-40）	Keratoconus（Finngen R9）	Inverse variance weighted	463.747	474	0.623138
Body mass index（ukb-a-248）	Keratoconus（Finngen R9）	MR Egger	281.925	281	0.473259
Body mass index（ukb-a-248）	Keratoconus（Finngen R9）	Inverse variance weighted	282.015	282	0.488554
Body mass index（ukb-b-2303）	Keratoconus（Finngen R9）	MR Egger	399.152	405	0.572613
Body mass index（ukb-b-2303）	Keratoconus（Finngen R9）	Inverse variance weighted	399.228	406	0.585326

## Sheet: 3
The result of MR-PRESSO
Exposure	Outcome	RSSobs	Pval
Body mass index（ebi-a-GCST006368）	Keratoconus（GWAS Catalog）	269.332	<0.001
Body mass index（ebi-a-GCST90018947）	Keratoconus（GWAS Catalog）	601.844	<0.001
Body mass index（ebi-a-GCST90025994）	Keratoconus（GWAS Catalog）	642.366	<0.001
Body mass index（ebi-a-GCST90029007）	Keratoconus（GWAS Catalog）	793.805	<0.001
Body mass index（ieu-a-85）	Keratoconus（GWAS Catalog）	15.1578	0.092
Body mass index（ieu-a-835）	Keratoconus（GWAS Catalog）	166.757	<0.001
Body mass index（ieu-a-1089）	Keratoconus（GWAS Catalog）	5.33968	0.858
Body mass index（ieu-b-40）	Keratoconus（GWAS Catalog）	751.67	<0.001
Body mass index（ukb-a-248）	Keratoconus（GWAS Catalog）	473.802	<0.001
Body mass index（ukb-b-2303）	Keratoconus（GWAS Catalog）	738.296	<0.001
Body mass index（ebi-a-GCST006368）	Keratoconus（Finngen R9）	152.869	0.284
Body mass index（ebi-a-GCST90018947）	Keratoconus（Finngen R9）	411.129	0.087
Body mass index（ebi-a-GCST90025994）	Keratoconus（Finngen R9）	373.606	0.202
Body mass index（ebi-a-GCST90029007）	Keratoconus（Finngen R9）	446.813	0.464
Body mass index（ieu-a-85）	Keratoconus（Finngen R9）	4.93201	0.758
Body mass index（ieu-a-835）	Keratoconus（Finngen R9）	77.5465	0.176
Body mass index（ieu-a-1089）	Keratoconus（Finngen R9）	23.9037	0.178
Body mass index（ieu-b-40）	Keratoconus（Finngen R9）	465.779	0.622
Body mass index（ukb-a-248）	Keratoconus（Finngen R9）	284.109	0.489
Body mass index（ukb-b-2303）	Keratoconus（Finngen R9）	401.139	0.602
